# Supplementary material for: Great tits who remember more accurately have difficulty forgetting, but variation is not driven by environmental harshness
Source: Sci Rep. 2021 May 12;11:10083. doi: 10.1038/s41598-021-89125-3 (PMC8114932; doi:10.1038/s41598-021-89125-3)
Supplement: Supplementary file 2 — Supplementary Information 2. [file 41598_2021_89125_MOESM2_ESM.zip]

Archive with 20 entries (17 files):
- Supplementary Dataset File/
- Supplementary Dataset File/.Rhistory
- __MACOSX/
- __MACOSX/Supplementary Dataset File/
- __MACOSX/Supplementary Dataset File/._.Rhistory
- Supplementary Dataset File/.DS_Store
- __MACOSX/Supplementary Dataset File/._.DS_Store
- Supplementary Dataset File/proactiveinterferencedata.csv
- __MACOSX/Supplementary Dataset File/._proactiveinterferencedata.csv
- Supplementary Dataset File/.RData
- __MACOSX/Supplementary Dataset File/._.RData
- Supplementary Dataset File/Notesformotorspatialpi.txt
- __MACOSX/Supplementary Dataset File/._Notesformotorspatialpi.txt
- Supplementary Dataset File/motortraining.csv
- __MACOSX/Supplementary Dataset File/._motortraining.csv
- Supplementary Dataset File/RScriptSciRepMemoryInterferenceHarshness.R
- __MACOSX/Supplementary Dataset File/._RScriptSciRepMemoryInterferenceHarshness.R
- Supplementary Dataset File/spatiallearningdata.csv
- __MACOSX/Supplementary Dataset File/._spatiallearningdata.csv
- __MACOSX/._Supplementary Dataset File
