# Supplementary material for: Great tits who remember more accurately have difficulty forgetting, but variation is not driven by environmental harshness
Source: Sci Rep. 2021 May 12;11:10083. doi: 10.1038/s41598-021-89125-3 (PMC8114932; doi:10.1038/s41598-021-89125-3)
Supplement: Supplementary file 2 — Supplementary Information 2. [file 41598_2021_89125_MOESM2_ESM.zip › Supplementary Dataset File/proactiveinterferencedata.csv]

birdid	cage	batch	site	elev	sex	age	trial	errors	pierrors	iti	side	obs	cerrors	lerrors	rerrors
113	13	1	aubert	l	m	1a	1	30	13	116	rtree	ar	5	13	12
113	13	1	aubert	l	m	1a	5	28	10	115	rtree	ar	11	10	7
113	13	1	aubert	l	m	1a	4	12	3	1039	rtree	ar	2	3	7
113	13	1	aubert	l	m	1a	2	20	6	156	rtree	ar	7	6	7
113	13	1	aubert	l	m	1a	3	5	0	115	rtree	ar	1	0	4
115	15	1	aubert	l	f	1a	4	4	3	1049	ltree	ar	0	1	3
115	15	1	aubert	l	f	1a	5	26	13	117	ltree	ar	1	12	13
115	15	1	aubert	l	f	1a	2	33	13	154	ltree	ar	9	11	13
115	15	1	aubert	l	f	1a	1	41	15	117	ltree	ar	14	12	15
115	15	1	aubert	l	f	1a	3	40	15	118	ltree	ar	11	14	15
121	21	1	aubert	l	f	1a	2	5	2	145	rtree	ar	2	2	1
121	21	1	aubert	l	f	1a	4	17	8	1034	rtree	ar	5	8	4
121	21	1	aubert	l	f	1a	5	18	8	118	rtree	ar	5	8	5
121	21	1	aubert	l	f	1a	3	43	13	121	rtree	ar	19	13	11
121	21	1	aubert	l	f	1a	1	40	14	120	rtree	ar	11	14	15
123	23	1	aubert	l	m	1a	5	14	7	116	ltree	ar	2	5	7
123	23	1	aubert	l	m	1a	2	28	13	102	ltree	ar	9	6	13
123	23	1	aubert	l	m	1a	1	38	16	23	ltree	ar	12	10	16
123	23	1	aubert	l	m	1a	3	33	13	110	ltree	ar	13	7	13
123	23	1	aubert	l	m	1a	4	13	8	1046	ltree	ar	0	5	8
201	1	2	balacet	h	f	+1a	2	23	12	148	rtree	ar	6	12	5
201	1	2	balacet	h	f	+1a	3	14	8	115	rtree	ar	2	8	4
201	1	2	balacet	h	f	+1a	1	26	15	32	rtree	ar	7	15	4
203	3	2	balacet	h	m	1a	4	12	6	1026	ltree	ar	0	6	6
203	3	2	balacet	h	m	1a	3	39	15	120	ltree	eh	12	12	15
203	3	2	balacet	h	m	1a	5	13	2	117	ltree	ar	1	10	2
203	3	2	balacet	h	m	1a	1	18	8	103	ltree	ar	4	6	8
203	3	2	balacet	h	m	1a	2	27	10	157	ltree	ar	7	10	10
205	5	2	balacet	h	m	+1a	4	26	13	1071	rtree	ar	11	13	2
205	5	2	balacet	h	m	+1a	1	35	14	108	rtree	ar	10	14	11
205	5	2	balacet	h	m	+1a	3	33	14	121	rtree	ar	9	14	10
205	5	2	balacet	h	m	+1a	2	30	16	155	rtree	ar	7	16	7
205	5	2	balacet	h	m	+1a	5	37	15	77	rtree	ar	8	15	14
207	7	2	balacet	h	m	+1a	3	19	8	122	ltree	ar	5	6	8
207	7	2	balacet	h	m	+1a	5	22	10	81	ltree	ar	3	9	10
207	7	2	balacet	h	m	+1a	4	20	10	1025	ltree	ar	3	7	10
207	7	2	balacet	h	m	+1a	1	31	11	127	ltree	ar	8	12	11
207	7	2	balacet	h	m	+1a	2	14	5	141	ltree	ar	0	9	5
209	9	2	balacet	h	f	1a	2	37	14	154	rtree	ar	12	14	11
209	9	2	balacet	h	f	1a	3	37	13	116	rtree	ar	11	13	13
209	9	2	balacet	h	f	1a	4	12	2	1025	rtree	ar	1	2	9
209	9	2	balacet	h	f	1a	1	19	9	118	rtree	ar	4	9	6
209	9	2	balacet	h	f	1a	5	9	3	123	rtree	ar	2	3	4
211	11	2	balacet	h	f	+1a	1	33	13	123	ltree	ar	11	9	13
211	11	2	balacet	h	f	+1a	2	42	14	156	ltree	ar	15	13	14
211	11	2	balacet	h	f	+1a	4	15	6	1025	ltree	ar	3	6	6
211	11	2	balacet	h	f	+1a	3	14	6	118	ltree	ar	4	4	6
211	11	2	balacet	h	f	+1a	5	4	1	154	ltree	ar	2	1	1
313	13	3	galey	h	m	+1a	5	29	11	111	rtree	jh	8	11	10
313	13	3	galey	h	m	+1a	1	43	15	118	rtree	jh	14	15	14
313	13	3	galey	h	m	+1a	2	29	11	141	rtree	jh	8	11	10
313	13	3	galey	h	m	+1a	3	29	11	116	rtree	jh	11	11	7
313	13	3	galey	h	m	+1a	4	19	6	1056	rtree	jh	6	6	7
315	15	3	galey	h	f	1a	2	42	15	146	ltree	jh	13	14	15
315	15	3	galey	h	f	1a	3	38	15	112	ltree	jh	14	9	15
315	15	3	galey	h	f	1a	1	27	13	115	ltree	jh	8	6	13
315	15	3	galey	h	f	1a	4	24	11	1057	ltree	jh	5	8	11
315	15	3	galey	h	f	1a	5	14	7	112	ltree	jh	1	6	7
317	17	3	galey	h	f	1a	5	12	4	114	rtree	jh	0	4	8
317	17	3	galey	h	f	1a	2	37	10	145	rtree	jh	12	10	15
317	17	3	galey	h	f	1a	1	36	9	119	rtree	jh	12	9	15
317	17	3	galey	h	f	1a	3	11	5	100	rtree	jh	0	5	6
317	17	3	galey	h	f	1a	4	18	5	1056	rtree	jh	1	5	12
319	19	3	galey	h	m	+1a	1	14	8	37	ltree	jh	3	3	8
321	21	3	galey	h	m	1a	3	4	0	114	rtree	jh	0	0	4
321	21	3	galey	h	m	1a	2	14	3	148	rtree	jh	3	3	8
321	21	3	galey	h	m	1a	4	3	0	1055	rtree	jh	1	0	2
321	21	3	galey	h	m	1a	5	7	3	115	rtree	jh	1	3	3
321	21	3	galey	h	m	1a	1	12	6	112	rtree	jh	1	6	5
323	23	3	galey	h	f	+1a	5	5	4	114	ltree	jh	0	1	4
323	23	3	galey	h	f	+1a	2	31	11	147	ltree	jh	11	9	11
323	23	3	galey	h	f	+1a	1	20	8	107	ltree	jh	9	3	8
323	23	3	galey	h	f	+1a	4	19	9	1054	ltree	jh	7	3	9
323	23	3	galey	h	f	+1a	3	12	5	113	ltree	jh	3	4	5
401	1	4	grottedaliou	l	m	1a	2	27	16	149	rtree	ar	5	16	6
401	1	4	grottedaliou	l	m	1a	1	33	14	116	rtree	ar	13	14	6
401	1	4	grottedaliou	l	m	1a	5	9	3	118	rtree	ar	0	3	6
401	1	4	grottedaliou	l	m	1a	3	17	6	114	rtree	ar	5	6	6
401	1	4	grottedaliou	l	m	1a	4	6	4	1049	rtree	ar	0	4	2
403	3	4	grottedaliou	l	m	+1a	4	13	3	1051	ltree	ar	3	7	3
403	3	4	grottedaliou	l	m	+1a	1	5	2	107	ltree	ar	0	3	2
403	3	4	grottedaliou	l	m	+1a	3	3	0	120	ltree	ar	0	3	0
403	3	4	grottedaliou	l	m	+1a	2	8	6	150	ltree	ar	0	2	6
403	3	4	grottedaliou	l	m	+1a	5	14	6	113	ltree	ar	1	7	6
405	5	4	grottedaliou	l	m	+1a	3	32	11	119	rtree	ar	12	11	9
405	5	4	grottedaliou	l	m	+1a	2	12	7	144	rtree	ar	1	7	4
405	5	4	grottedaliou	l	m	+1a	4	20	11	1052	rtree	ar	5	11	4
405	5	4	grottedaliou	l	m	+1a	5	17	8	112	rtree	ar	0	8	9
405	5	4	grottedaliou	l	m	+1a	1	32	13	23	rtree	ar	10	13	9
407	7	4	grottedaliou	l	m	+1a	2	15	9	150	ltree	ar	1	5	9
407	7	4	grottedaliou	l	m	+1a	4	16	8	1049	ltree	ar	0	8	8
407	7	4	grottedaliou	l	m	+1a	5	11	6	115	ltree	ar	0	5	6
407	7	4	grottedaliou	l	m	+1a	1	22	11	115	ltree	ar	1	10	11
407	7	4	grottedaliou	l	m	+1a	3	27	13	119	ltree	ar	1	13	13
409	9	4	grottedaliou	l	m	+1a	2	44	15	114	rtree	ar	16	15	13
409	9	4	grottedaliou	l	m	+1a	3	34	11	115	rtree	ar	14	11	9
409	9	4	grottedaliou	l	m	+1a	4	9	3	1053	rtree	ar	0	3	6
409	9	4	grottedaliou	l	m	+1a	1	39	15	118	rtree	ar	12	15	12
409	9	4	grottedaliou	l	m	+1a	5	21	6	116	rtree	ar	7	6	8
513	13	5	capsour	h	f	1a	1	16	9	114	rtree	ar	5	9	2
513	13	5	capsour	h	f	1a	3	19	7	115	rtree	ar	5	7	7
513	13	5	capsour	h	f	1a	2	36	13	146	rtree	ar	11	13	12
513	13	5	capsour	h	f	1a	4	27	11	1063	rtree	ar	9	11	7
513	13	5	capsour	h	f	1a	5	11	3	113	rtree	ar	2	3	6
515	15	5	capsour	h	m	+1a	3	38	15	111	ltree	eh	10	13	15
515	15	5	capsour	h	m	+1a	2	22	14	141	ltree	ar	4	4	14
515	15	5	capsour	h	m	+1a	4	26	10	1064	ltree	ar	8	8	10
515	15	5	capsour	h	m	+1a	1	27	14	78	ltree	ar	6	7	14
515	15	5	capsour	h	m	+1a	5	29	14	112	ltree	ar	7	8	14
517	17	5	capsour	h	m	1a	2	36	9	145	rtree	ar	13	9	14
517	17	5	capsour	h	m	1a	4	13	1	1061	rtree	ar	6	1	6
517	17	5	capsour	h	m	1a	3	40	14	110	rtree	ar	12	14	14
517	17	5	capsour	h	m	1a	5	38	12	116	rtree	eh	14	12	12
517	17	5	capsour	h	m	1a	1	42	15	110	rtree	ar	13	15	14
519	19	5	capsour	h	f	1a	2	41	15	138	ltree	eh	14	12	15
519	19	5	capsour	h	f	1a	3	34	13	105	ltree	ar	10	11	13
519	19	5	capsour	h	f	1a	1	38	14	87	ltree	ar	13	11	14
519	19	5	capsour	h	f	1a	5	9	7	112	ltree	ar	0	2	7
519	19	5	capsour	h	f	1a	4	17	9	1061	ltree	ar	7	1	9
521	21	5	capsour	h	f	1a	5	9	3	116	rtree	ar	2	3	4
521	21	5	capsour	h	f	1a	1	22	8	115	rtree	ar	9	8	5
521	21	5	capsour	h	f	1a	3	28	9	114	rtree	ar	9	9	10
521	21	5	capsour	h	f	1a	2	13	5	143	rtree	ar	2	5	6
521	21	5	capsour	h	f	1a	4	3	0	1061	rtree	ar	1	0	2
523	23	5	capsour	h	m	1a	5	29	13	109	ltree	ar	8	8	13
523	23	5	capsour	h	m	1a	2	16	11	134	ltree	ar	1	4	11
523	23	5	capsour	h	m	1a	4	25	7	1060	ltree	ar	8	10	7
523	23	5	capsour	h	m	1a	3	23	12	105	ltree	ar	6	5	12
523	23	5	capsour	h	m	1a	1	31	14	75	ltree	ar	10	7	14
603	3	6	montjoie	l	f	1a	1	6	0	93	ltree	ar	0	6	0
603	3	6	montjoie	l	f	1a	4	16	9	1065	ltree	ar	2	5	9
603	3	6	montjoie	l	f	1a	5	35	12	113	ltree	ar	11	12	12
603	3	6	montjoie	l	f	1a	2	8	0	147	ltree	ar	4	4	0
603	3	6	montjoie	l	f	1a	3	32	15	114	ltree	ar	8	9	15
605	5	6	montjoie	l	f	1a	3	39	13	113	rtree	ar	14	13	12
605	5	6	montjoie	l	f	1a	1	29	10	95	rtree	ar	10	10	9
605	5	6	montjoie	l	f	1a	5	34	14	114	rtree	ar	10	14	10
605	5	6	montjoie	l	f	1a	2	21	10	144	rtree	ar	5	10	6
605	5	6	montjoie	l	f	1a	4	14	10	1064	rtree	ar	3	10	1
607	7	6	montjoie	l	f	+1a	1	25	6	115	ltree	ar	7	12	6
607	7	6	montjoie	l	f	+1a	4	12	3	1066	ltree	ar	2	7	3
607	7	6	montjoie	l	f	+1a	5	6	3	114	ltree	ar	1	2	3
607	7	6	montjoie	l	f	+1a	2	7	4	145	ltree	ar	0	3	4
607	7	6	montjoie	l	f	+1a	3	13	7	114	ltree	ar	3	3	7
609	9	6	montjoie	l	f	1a	4	17	5	1066	rtree	ar	6	5	6
609	9	6	montjoie	l	f	1a	2	14	4	146	rtree	ar	2	4	8
609	9	6	montjoie	l	f	1a	1	24	8	115	rtree	ar	6	8	10
609	9	6	montjoie	l	f	1a	3	4	2	114	rtree	ar	0	2	2
609	9	6	montjoie	l	f	1a	5	21	10	112	rtree	ar	0	10	11
611	11	6	montjoie	l	m	1a	3	39	15	114	ltree	ar	10	14	15
611	11	6	montjoie	l	m	1a	1	17	13	114	ltree	ar	0	4	13
611	11	6	montjoie	l	m	1a	2	2	0	146	ltree	ar	0	2	0
611	11	6	montjoie	l	m	1a	5	11	2	112	ltree	ar	7	2	2
611	11	6	montjoie	l	m	1a	4	37	16	1066	ltree	ar	10	11	16
715	15	7	grottedaliou	l	m	+1a	4	9	6	1049	ltree	jh	2	1	6
715	15	7	grottedaliou	l	m	+1a	5	19	11	117	ltree	jh	3	5	11
715	15	7	grottedaliou	l	m	+1a	1	18	13	83	ltree	jh	3	2	13
715	15	7	grottedaliou	l	m	+1a	2	14	8	184	ltree	jh	5	1	8
715	15	7	grottedaliou	l	m	+1a	3	19	11	112	ltree	jh	4	4	11
719	19	7	grottedaliou	l	m	+1a	5	22	9	111	ltree	jh	9	4	9
719	19	7	grottedaliou	l	m	+1a	1	25	10	28	ltree	jh	6	9	10
719	19	7	grottedaliou	l	m	+1a	4	29	11	1044	ltree	jh	11	7	11
719	19	7	grottedaliou	l	m	+1a	3	25	13	101	ltree	jh	6	6	13
719	19	7	grottedaliou	l	m	+1a	2	19	11	133	ltree	jh	3	5	11
723	23	7	grottedaliou	l	f	+1a	2	26	13	186	ltree	jh	5	8	13
723	23	7	grottedaliou	l	f	+1a	1	14	9	88	ltree	jh	3	2	9
723	23	7	grottedaliou	l	f	+1a	3	18	8	111	ltree	jh	4	6	8
723	23	7	grottedaliou	l	f	+1a	5	38	13	113	ltree	jh	12	13	13
723	23	7	grottedaliou	l	f	+1a	4	18	10	1046	ltree	jh	4	4	10
803	3	8	galey	h	m	+1a	2	34	10	177	ltree	jh	9	15	10
803	3	8	galey	h	m	+1a	1	21	9	55	ltree	jh	4	8	9
803	3	8	galey	h	m	+1a	4	18	9	1021	ltree	jh	2	7	9
803	3	8	galey	h	m	+1a	3	12	8	118	ltree	jh	2	2	8
803	3	8	galey	h	m	+1a	5	10	7	114	ltree	jh	2	1	7
807	7	8	galey	h	m	1a	1	21	6	106	ltree	jh	5	10	6
807	7	8	galey	h	m	1a	3	5	2	118	ltree	jh	0	3	2
807	7	8	galey	h	m	1a	5	6	0	115	ltree	jh	0	6	0
807	7	8	galey	h	m	1a	4	6	1	1022	ltree	jh	0	5	1
807	7	8	galey	h	m	1a	2	15	2	173	ltree	jh	5	8	2
809	9	8	galey	h	m	+1a	5	22	14	111	rtree	jh	4	14	4
809	9	8	galey	h	m	+1a	3	37	14	118	rtree	jh	10	14	13
809	9	8	galey	h	m	+1a	4	35	14	1019	rtree	jh	13	14	8
809	9	8	galey	h	m	+1a	2	34	14	164	rtree	jh	13	14	7
809	9	8	galey	h	m	+1a	1	33	15	47	rtree	jh	9	15	9
811	11	8	galey	h	f	1a	1	25	11	34	ltree	jh	7	7	11
913	13	9	aubert	l	f	+1a	4	31	11	1006	rtree	ar	11	11	9
913	13	9	aubert	l	f	+1a	2	23	10	196	rtree	ar	7	10	6
913	13	9	aubert	l	f	+1a	1	33	13	111	rtree	ar	10	13	10
913	13	9	aubert	l	f	+1a	3	26	9	113	rtree	ar	8	9	9
913	13	9	aubert	l	f	+1a	5	16	9	113	rtree	ar	1	9	6
915	15	9	aubert	l	m	+1a	3	30	10	99	ltree	ar	11	9	10
915	15	9	aubert	l	m	+1a	5	18	11	114	ltree	ar	2	5	11
915	15	9	aubert	l	m	+1a	1	40	13	30	ltree	ar	13	14	13
915	15	9	aubert	l	m	+1a	4	17	10	1006	ltree	ar	3	4	10
915	15	9	aubert	l	m	+1a	2	24	13	178	ltree	ar	5	6	13
917	17	9	aubert	l	f	1a	1	31	7	114	rtree	ar	11	7	13
917	17	9	aubert	l	f	1a	3	29	8	112	rtree	ar	10	8	11
917	17	9	aubert	l	f	1a	2	20	6	196	rtree	ar	5	6	9
917	17	9	aubert	l	f	1a	4	29	11	1008	rtree	ar	7	11	11
917	17	9	aubert	l	f	1a	5	4	0	114	rtree	ar	0	0	4
919	19	9	aubert	l	f	1a	3	33	13	113	ltree	ar	10	10	13
919	19	9	aubert	l	f	1a	5	14	10	114	ltree	ar	1	3	10
919	19	9	aubert	l	f	1a	4	17	11	1004	ltree	ar	1	5	11
919	19	9	aubert	l	f	1a	1	41	17	10	ltree	ar	9	15	17
919	19	9	aubert	l	f	1a	2	10	7	186	ltree	ar	1	2	7
921	21	9	aubert	l	m	1a	1	29	9	117	rtree	ar	8	9	12
921	21	9	aubert	l	m	1a	3	5	2	113	rtree	ar	0	2	3
921	21	9	aubert	l	m	1a	2	4	0	196	rtree	ar	1	0	3
921	21	9	aubert	l	m	1a	4	13	4	1006	rtree	ar	2	4	7
921	21	9	aubert	l	m	1a	5	18	6	115	rtree	ar	0	6	12
1001	1	10	balacet	h	f	1a	5	25	15	108	rtree	ar	3	15	7
1001	1	10	balacet	h	f	1a	2	20	13	175	rtree	ar	5	13	2
1001	1	10	balacet	h	f	1a	4	14	7	1028	rtree	ar	3	7	4
1001	1	10	balacet	h	f	1a	3	40	15	118	rtree	ar	14	15	11
1001	1	10	balacet	h	f	1a	1	40	15	98	rtree	ar	12	15	13
1003	3	10	balacet	h	m	1a	2	16	3	176	ltree	ar	2	11	3
1003	3	10	balacet	h	m	1a	5	17	3	104	ltree	ar	2	12	3
1003	3	10	balacet	h	m	1a	4	33	11	1023	ltree	ar	7	15	11
1003	3	10	balacet	h	m	1a	1	23	3	113	ltree	ar	6	14	3
1003	3	10	balacet	h	m	1a	3	11	2	114	ltree	ar	2	7	2
1005	5	10	balacet	h	f	1a	2	27	14	175	rtree	ar	2	14	11
1005	5	10	balacet	h	f	1a	1	17	8	75	rtree	ar	2	8	7
1005	5	10	balacet	h	f	1a	3	33	14	110	rtree	ar	12	14	7
1005	5	10	balacet	h	f	1a	5	18	8	98	rtree	ar	1	8	9
1005	5	10	balacet	h	f	1a	4	13	4	1021	rtree	ar	1	4	8
1007	7	10	balacet	h	f	1a	5	15	3	110	ltree	ar	4	8	3
1007	7	10	balacet	h	f	1a	4	10	2	1024	ltree	ar	4	4	2
1007	7	10	balacet	h	f	1a	2	23	8	180	ltree	ar	4	11	8
1007	7	10	balacet	h	f	1a	1	15	4	80	ltree	ar	6	5	4
1007	7	10	balacet	h	f	1a	3	9	1	117	ltree	ar	3	5	1
1011	11	10	balacet	h	m	1a	2	19	11	179	ltree	ar	2	6	11
1011	11	10	balacet	h	m	1a	1	21	10	73	ltree	ar	5	6	10
1011	11	10	balacet	h	m	1a	3	14	0	116	ltree	ar	9	5	0
1011	11	10	balacet	h	m	1a	5	19	12	109	ltree	ar	6	1	12
1011	11	10	balacet	h	m	1a	4	11	3	1025	ltree	ar	2	6	3
1117	17	11	capsour	h	m	+1a	3	4	0	109	rtree	ar	0	0	4
1117	17	11	capsour	h	m	+1a	2	11	2	178	rtree	ar	3	2	6
1117	17	11	capsour	h	m	+1a	1	46	15	107	rtree	ar	16	15	15
1117	17	11	capsour	h	m	+1a	4	4	0	1034	rtree	ar	0	0	4
1117	17	11	capsour	h	m	+1a	5	5	0	118	rtree	ar	0	0	5
1119	19	11	capsour	h	m	1a	2	22	15	173	ltree	ar	4	3	15
1119	19	11	capsour	h	m	1a	1	35	13	104	ltree	ar	9	13	13
1119	19	11	capsour	h	m	1a	3	30	14	104	ltree	ar	7	9	14
1119	19	11	capsour	h	m	1a	5	41	16	119	ltree	ar	12	13	16
1119	19	11	capsour	h	m	1a	4	17	11	1032	ltree	ar	3	3	11
1121	21	11	capsour	h	f	1a	3	9	2	104	rtree	ar	1	2	6
1121	21	11	capsour	h	f	1a	2	4	0	176	rtree	ar	1	0	3
1121	21	11	capsour	h	f	1a	1	5	1	105	rtree	ar	2	1	2
1121	21	11	capsour	h	f	1a	5	5	0	112	rtree	ar	1	0	4
1121	21	11	capsour	h	f	1a	4	9	1	1032	rtree	ar	1	1	7
1123	23	11	capsour	h	m	1a	1	33	15	102	ltree	ar	9	9	15
1123	23	11	capsour	h	m	1a	3	5	4	103	ltree	ar	0	1	4
1123	23	11	capsour	h	m	1a	2	19	11	173	ltree	ar	4	4	11
1123	23	11	capsour	h	m	1a	5	14	7	117	ltree	ar	5	2	7
1123	23	11	capsour	h	m	1a	4	16	10	1031	ltree	ar	4	2	10
1201	1	12	montjoie	l	m	1a	3	11	3	117	rtree	ar	2	3	6
1201	1	12	montjoie	l	m	1a	2	30	14	179	rtree	ar	5	14	11
1201	1	12	montjoie	l	m	1a	1	34	15	115	rtree	ar	10	15	9
1201	1	12	montjoie	l	m	1a	5	20	12	117	rtree	ar	1	12	7
1201	1	12	montjoie	l	m	1a	4	18	14	1020	rtree	ar	1	14	3
1203	3	12	montjoie	l	m	1a	3	5	3	121	ltree	ar	0	2	3
1203	3	12	montjoie	l	m	1a	2	6	1	180	ltree	ar	2	3	1
1203	3	12	montjoie	l	m	1a	5	13	5	118	ltree	ar	1	7	5
1203	3	12	montjoie	l	m	1a	4	11	4	1018	ltree	ar	0	7	4
1203	3	12	montjoie	l	m	1a	1	6	2	115	ltree	ar	1	3	2
1205	5	12	montjoie	l	m	1a	3	29	14	119	rtree	ar	5	14	10
1205	5	12	montjoie	l	m	1a	2	26	13	179	rtree	ar	9	13	4
1205	5	12	montjoie	l	m	1a	5	15	12	117	rtree	ar	0	12	3
1205	5	12	montjoie	l	m	1a	4	7	3	1017	rtree	ar	0	3	4
1205	5	12	montjoie	l	m	1a	1	19	14	115	rtree	ar	2	14	3
1207	7	12	montjoie	l	f	1a	4	19	8	1020	ltree	ar	2	9	8
1207	7	12	montjoie	l	f	1a	2	12	5	179	ltree	ar	2	5	5
1207	7	12	montjoie	l	f	1a	5	10	3	113	ltree	ar	1	6	3
1207	7	12	montjoie	l	f	1a	3	7	3	120	ltree	ar	0	4	3
1207	7	12	montjoie	l	f	1a	1	14	7	117	ltree	ar	3	4	7
1209	9	12	montjoie	l	f	1a	1	24	14	108	rtree	ar	6	14	4
1209	9	12	montjoie	l	f	1a	3	8	6	120	rtree	ar	1	6	1
1209	9	12	montjoie	l	f	1a	2	5	3	162	rtree	ar	1	3	1
1209	9	12	montjoie	l	f	1a	4	5	4	1018	rtree	ar	0	4	1
1209	9	12	montjoie	l	f	1a	5	12	8	117	rtree	ar	1	8	3
1211	11	12	montjoie	l	f	1a	2	28	12	93	ltree	ar	5	11	12
1211	11	12	montjoie	l	f	1a	3	26	12	103	ltree	ar	5	9	12
1211	11	12	montjoie	l	f	1a	5	33	12	117	ltree	ar	9	12	12
1211	11	12	montjoie	l	f	1a	4	4	2	993	ltree	ar	1	1	2
