# Supplementary material for: Great tits who remember more accurately have difficulty forgetting, but variation is not driven by environmental harshness
Source: Sci Rep. 2021 May 12;11:10083. doi: 10.1038/s41598-021-89125-3 (PMC8114932; doi:10.1038/s41598-021-89125-3)
Supplement: Supplementary file 2 — Supplementary Information 2. [file 41598_2021_89125_MOESM2_ESM.zip › Supplementary Dataset File/Notesformotorspatialpi.txt]

#motortraining.csv####
#Column Header Definitions for counts####
#birdid: A 3-4 character combination of batch number and cage used to identify the bird.
#sex: sex of the bird: male (m), female (f).
#age: Juvenile bird (1a), Adult bird (+1a)
#batch: The capture order of 6 bird batches (1-12)
#cage: The cage number the bird was housed in (1-23)
#elev: the elevation, ÒlÓ is Low, ÒhÓ is High.
#site: The name of the site (aubert, balacet, galey, grottedaliou, capsour, montjoie)
#pass2: Number of trials it took to pass Stage 2.
#trials: Number of trials it took to pass motor training.
#notes: Notes echoing what is found in the paper/supplementary information.

#Column Header Definitions for spatiallearningdata.csv and #proactiveinterferencedata.csv####
#birdid: A 3-4 character combination of batch number and cage used to identify the bird.
#batch: The capture order of 6 bird batches (1-12)
#cage: The cage number the bird was housed in (1-23)
#elev: the elevation, ÒlÓ is Low, ÒhÓ is High.
#site: The name of the site, matches what is in the paper (aubert, balacet, galey, grottedaliou, #capsour, montjoie)
#sex: sex of the bird: male (m), female (f).
#age: Juvenile bird (1a), Adult bird (+1a)
#trial: The trial number: 1-7 for spatial memory, 1-5 for proactive interference.
#errors: total number of errors during a trial.

#NOTE: spatiallearningdata.csv does not have the last pompom pull/finding the worm. When #comparing errors between spatial memory and proactive interference data add 1 to the spatial #learning errors

#iti: Intertrial interval in minutes.
#side: The tree the worm reward is in. Right tree (rtree), left tree (ltree).
#obs: The observer for the trial: Ethan Hermer (eh), James Huynh (jh), Alyshia Riquier (ar).
#Specific to PI
#cerrors/lerrors/rerrors: Number of errors on each tree, Centre tree (cerrors),left tree (lerrors),
#right tree (rerrors).
#pierrors: Number of proactive interference errors, should be from opposite tree to side.

###################################################################################
#S4 Comments for each bird#########################################################
###################################################################################
#70 birds total

#Motor Training Comments
#1009 (h) Did not pass motor training. 
#117 (l) Did not pass motor training.
#923 (l) Did not pass motor training.
#123 (l) Went from 3b-5a-5a-4a. Trials were included in below analysis.

#Information Stage Comments
#801 (h) Did not find worm.
#805 (h) Did not find worm.
#717 (l) Did not find worm.
#721 (l) Did not find worm.
#713 (l) Given incorrect information during information trial.
#811 (h) Did not remove worm until second 1b trial.
#1001 (h) Had 1B for information trial.
#0809 (h) Had 1B for information trial.
#0715 (h) Had 1B for information trial.
#0917 (l) Had 1B for information trial.
#1123 (h) Had 1B for information trial.

#Spatial Comments
#601 (l) Lost Second Day Videos, only has Trials 1-3.
#1005 (h) Did not find worm at Trial 4, but found it during deprivation.
#513 (h) Did not find worm in Trial 2, but found it during deprivation. 
#921 (l) Did not find worm during Trial 1,but found it during deprivation.
#411 (l) Did not find worm at Trial 2 and Trial 5.

#Proactive Interference Comments
#119 (l) Lost first day of proactive interference videos.
#319 (h) Did not find worm in the information stage and trial 3.
#811 (h) Did not find worm in the information stage and trial 3.
#201 (h) Does not find worm during Trial 5.
#123 (l) Does not find worm during the information stage, finds during deprivation.
#405(l) Does not find worm during the information stage, finds during deprivation.
#915(l) Does not find worm during the information stage, finds during deprivation.
#919(l) Does not find worm during the information stage, finds during deprivation.
#719(l) Does not find worm during the information stage, finds during deprivation.
#1211 (l) Does not find worm during Trial 2, finds during deprivation.
#609 (l) Pulled pompoms early in Trial 3 and Trial 5
#607 (l) Pulled pompoms early in Trial 3.
#121 (l) Pulled pompoms early in Trial 3.
#
