# Supplementary material for: Great tits who remember more accurately have difficulty forgetting, but variation is not driven by environmental harshness
Source: Sci Rep. 2021 May 12;11:10083. doi: 10.1038/s41598-021-89125-3 (PMC8114932; doi:10.1038/s41598-021-89125-3)
Supplement: Supplementary file 2 — Supplementary Information 2. [file 41598_2021_89125_MOESM2_ESM.zip › Supplementary Dataset File/motortraining.csv]

birdid	sex	age	batch	cage	elev	site	pass2	trials	notes
113	m	1a	1	13	l	aubert	2	15	did not revert to S1
115	f	1a	1	17	l	aubert	1	17	did not revert to S1
117	f	1a	1	17	l	aubert	4	fail	did not revert to S1
119	m	1a	1	19	l	aubert	2	11	did not revert to S1
121	f	1a	1	21	l	aubert	1	16
123	m	1a	1	23	l	aubert	1	10	had 5a twice before 4a
201	f	+1a	2	1	h	balacet	1	14
203	m	1a	2	3	h	balacet	2	22
205	m	+1a	2	5	h	balacet	1	12
207	m	+1a	2	7	h	balacet	1	10
209	f	1a	2	9	h	balacet	1	8
211	f	+1a	2	11	h	balacet	1	8
313	m	+1a	3	13	h	galey	1	11
315	f	1a	3	15	h	galey	1	8
317	f	1a	3	17	h	galey	1	9
319	m	+1a	3	19	h	galey	1	9
321	m	1a	3	21	h	galey	1	14
323	f	+1a	3	23	h	galey	1	8
401	m	1a	4	1	l	grottedaliou	1	8
403	m	+1a	4	3	l	grottedaliou	2	11	did not revert to S1
405	m	+1a	4	5	l	grottedaliou	2	16	did not revert to S1
407	m	+1a	4	7	l	grottedaliou	1	13
409	m	+1a	4	9	l	grottedaliou	1	10
411	m	1a	4	11	l	grottedaliou	1	8
513	f	1a	5	13	l	montjoie	1	8
515	m	+1a	5	15	l	montjoie	1	10
517	m	1a	5	17	l	montjoie	1	10
519	f	1a	5	19	l	montjoie	1	12
521	f	1a	5	21	l	montjoie	1	8
523	m	1a	5	23	l	montjoie	1	9
601	m	+1a	6	1	h	capsour	1	13
603	f	1a	6	3	h	capsour	1	16
605	f	1a	6	5	h	capsour	1	13
607	f	+1a	6	7	h	capsour	1	10
609	f	1a	6	9	h	capsour	1	15
611	m	1a	6	11	h	capsour	1	18	did not revert to S1
713	m	+1a	7	13	l	grottedaliou	1	8
715	m	+1a	7	15	l	grottedaliou	1	9
717	m	+1a	7	17	l	grottedaliou	1	8
719	m	+1a	7	19	l	grottedaliou	1	10
721	m	1a	7	21	l	grottedaliou	1	8
723	f	+1a	7	23	l	grottedaliou	1	10
801	m	1a	8	1	h	galey	1	8
803	m	+1a	8	3	h	galey	1	8
805	f	1a	8	5	h	galey	1	8
807	m	1a	8	7	h	galey	1	8
809	m	+1a	8	9	h	galey	1	9
811	f	1a	8	11	h	galey	1	9
913	f	+1a	9	13	l	aubert	1	15
915	m	+1a	9	15	l	aubert	1	14
917	f	1a	9	17	l	aubert	1	17
919	f	1a	9	19	l	aubert	1	17
921	m	1a	9	21	l	aubert	3	14
923	f	1a	9	23	l	aubert	4	fail
1001	f	1a	10	1	h	balacet	1	10
1003	m	1a	10	3	h	balacet	1	14
1005	f	1a	10	5	h	balacet	1	8
1007	f	1a	10	7	h	balacet	1	10
1009	f	1a	10	9	h	balacet	11	fail
1011	m	1a	10	11	h	balacet	1	14
1117	m	+1a	11	17	h	capsour	1	8
1119	m	1a	11	19	h	capsour	1	8
1121	f	1a	11	21	h	capsour	1	16
1123	m	1a	11	23	h	capsour	1	17
1201	m	1a	12	1	l	montjoie	1	16
1203	m	1a	12	3	l	montjoie	1	12
1205	m	1a	12	5	l	montjoie	1	8
1207	f	1a	12	7	l	montjoie	1	8
1209	f	1a	12	9	l	montjoie	1	10
1211	f	1a	12	11	l	montjoie	1	8
