# Supplementary material for: Great tits who remember more accurately have difficulty forgetting, but variation is not driven by environmental harshness
Source: Sci Rep. 2021 May 12;11:10083. doi: 10.1038/s41598-021-89125-3 (PMC8114932; doi:10.1038/s41598-021-89125-3)
Supplement: Supplementary file 2 — Supplementary Information 2. [file 41598_2021_89125_MOESM2_ESM.zip › Supplementary Dataset File/RScriptSciRepMemoryInterferenceHarshness.R]

#RSCRIPT FOR Great tits who remember more accurately have difficulty forgetting, 
#but variation is not driven by environmental harshness
#Hermer, E., Murphy, B., Chaine, A.S., Morand-Ferron, J.
#########################################################################################
rm(list = ls())#Clears Environment
setwd("set location of folder with csv files")#set working directory
#########################################################################################
#Motor Training##########################################################################
#########################################################################################
counts<-read.csv("motortraining.csv",header=T,stringsAsFactors=FALSE)#takes in that file
#Column Header Definitions for counts####
#birdid: A 3-4 character combination of batch number and cage used to identify the bird.
#sex: sex of the bird: male (m), female (f).
#age: Juvenile bird (1a), Adult bird (+1a)
#batch: The capture order of 6 bird batches (1-12)
#cage: The cage number the bird was housed in (1-23)
#elev: the elevation, “l” is Low, “h” is High.
#site: The name of the site (aubert, balacet, galey, grottedaliou, capsour, montjoie)
#pass2: Number of trials it took to pass Stage 2.
#trials: Number of trials it took to pass motor training.
#notes: Notes echoing what is found in the paper/supplementary information.
#####Number of birds################################################################
nrow(counts[counts$elev=="h",])
nrow(counts[counts$elev=="l",])
nrow(counts[counts$elev=="h"&counts$sex=="m",])
nrow(counts[counts$elev=="h"&counts$sex=="f",])
nrow(counts[counts$elev=="h"&counts$age=="1a",])
nrow(counts[counts$elev=="h"&counts$age=="+1a",])
nrow(counts[counts$elev=="l"&counts$sex=="m",])
nrow(counts[counts$elev=="l"&counts$sex=="f",])
nrow(counts[counts$elev=="l"&counts$age=="1a",])
nrow(counts[counts$elev=="l"&counts$age=="+1a",])
# Number of Trials it took to pass Stage 2#########################################
counts$pass2<-as.numeric(counts$pass2)
hist(counts$pass2)
counts$lpass2<-log(counts$pass2)
hist(counts$lpass2)
wilcox.test(pass2~elev,data=counts,paired=FALSE)
#W=531, p=0.1037
#Mean and Standard deviation
print(paste("High:",
            round(mean(counts[counts$elev=="h",]$pass2),2),
            "+/-",
            round(sd(counts[counts$elev=="h",]$pass2),2)))
#High: 1.32 +/- 1.72
print(paste("Low:",
            round(mean(counts[counts$elev=="l",]$pass2),2),
            "+/-",
            round(sd(counts[counts$elev=="l",]$pass2),2)))
#Low: 1.33 +/- 0.79

#Number of trials to pass motor training###########################################
counts<-counts[!counts$trials=="fail",]#remove those individuals who failed
nrow(counts) #67 total birds
counts$trials<-as.numeric(counts$trials)
hist(counts$trials)
counts$ltrials<-log(counts$trials)
hist(counts$ltrials)
wilcox.test(trials~elev,data=counts,paired=FALSE)
#W=536.5, p=0.759
#Mean and Standard deviation
print(paste("High:",
            round(mean(counts[counts$elev=="h",]$trials),2),
            "+/-",
            round(sd(counts[counts$elev=="h",]$trials),2)))
#High: 11.3 +/- 3.68
print(paste("Low:",
            round(mean(counts[counts$elev=="l",]$trials),2),
            "+/-",
            round(sd(counts[counts$elev=="l",]$trials),2)))
#Low: 11.29 +/- 3.21
#Proportion of High and low birds that passed motor training########################
npass <- matrix(c(1,2,34-1,36-2),ncol=2,byrow=TRUE)
colnames(npass) <-c("High","Low")
rownames(npass) <- c("fail","pass")
npass<-as.table(npass)
npass

#Fisher Exact Test
fisher.test(npass)

#CI=[0.008, 10.434], odds ratio=0.520, P =1

#Remove 123, bird that went 3b-5a-5a-4a#############################################
counts<-read.csv("motortraining.csv",header=T,stringsAsFactors=FALSE)
counts123<-counts[!counts$birdid=="123",]
#Number of Trials it took to pass Stage 2###########################################
counts123$pass2<-as.numeric(counts123$pass2)
hist(counts123$pass2)
counts123$lpass2<-log(counts123$pass2)
hist(counts123$lpass2)
wilcox.test(pass2~elev,data=counts123,paired=FALSE)
#W=513, p=0.094
#Mean and Standard deviation
print(paste("High:",
            round(mean(counts123[counts123$elev=="h",]$pass2),2),
            "+/-",
            round(sd(counts123[counts123$elev=="h",]$pass2),2)))
#High: 1.32 +/- 1.72
print(paste("Low:",
            round(mean(counts123[counts123$elev=="l",]$pass2),2),
            "+/-",
            round(sd(counts123[counts123$elev=="l",]$pass2),2)))
#Low: 1.34 +/- 0.8
#Number of trials to pass motor training############################################
counts123<-counts123[!counts123$trials=="fail",]#remove those individuals who failed
nrow(counts123) #66 total birds
counts123$trials<-as.numeric(counts123$trials)
#normality
hist(counts123$trials)
counts123$ltrials<-log(counts123$trials)
hist(counts123$ltrials)
wilcox.test(trials~elev,data=counts123,paired=FALSE)
#W=520.5, p=0.7586
print(paste("High:",
            round(mean(counts123[counts123$elev=="h",]$trials),2),
            "+/-",
            round(sd(counts123[counts123$elev=="h",]$trials),2)))
#High: 11.3 +/- 3.68
print(paste("Low:",
            round(mean(counts123[counts123$elev=="l",]$trials),2),
            "+/-",
            round(sd(counts123[counts123$elev=="l",]$trials),2)))
#Low: 11.33 +/- 3.26
#Proportion of High and low birds that passed motor training#######################
npass123 <- matrix(c(1,2,34-1,35-2),ncol=2,byrow=TRUE)
colnames(npass123) <-c("High","Low")
rownames(npass123) <- c("fail","pass")
npass123<-as.table(npass123)
npass123
#Fisher Exact Test
fisher.test(npass123)
#CI=[0.008, 10.134], odds ratio=0.505, P =1
#####################################################################################
#Bring in Data For Spatial and Proactive Interference Analysis Below#################
#####################################################################################
rm(list = ls())
spat<-read.csv("spatiallearningdata.csv",header=T,stringsAsFactors=FALSE)
pro<-read.csv("proactiveinterferencedata.csv",header=T,stringsAsFactors=FALSE)
#Column Header Definitions for spat and pro####
#birdid: A 3-4 character combination of batch number and cage used to identify the bird.
#batch: The capture order of 6 bird batches (1-12)
#cage: The cage number the bird was housed in (1-23)
#elev: the elevation, “l” is Low, “h” is High.
#site: The name of the site, matches what is in the paper (aubert, balacet, galey, grottedaliou, #capsour, montjoie)
#sex: sex of the bird: male (m), female (f).
#age: Juvenile bird (1a), Adult bird (+1a)
#trial: The trial number: 1-7 for spatial memory, 1-5 for proactive interference.
#errors: total number of errors during a trial.

#NOTE: spatiallearningdata.csv does not have the last pompom pull/finding the worm. When 
#comparing errors between spatial memory and proactive interference data add 1 to the spatial 
#learning errors

#iti: Intertrial interval in minutes.
#side: The tree the worm reward is in. Right tree (rtree), left tree (ltree).
#obs: The observer for the trial: Ethan Hermer (eh), James Huynh (jh), Alyshia Riquier (ar).
#Specific to PI
#cerrors/lerrors/rerrors: Number of errors on each tree, Centre tree (cerrors),left tree (lerrors),
#right tree (rerrors).
#pierrors: Number of proactive interference errors, should be from opposite tree to side.
#Load Packages#####
library(lme4)
library(lmerTest)
library(rptR)
library(ggplot2)
###################################################################################
#S4 Comments for each bird#########################################################
###################################################################################
#70 birds total

#Motor Training Comments
#1009 (h) Did not pass motor training. 
#117 (l) Did not pass motor training.
#923 (l) Did not pass motor training.
#123 (l) Went from 3b-5a-5a-4a. Trials were included in below analysis.

#Information Stage Comments
#801 (h) Did not find worm.
#805 (h) Did not find worm.
#717 (l) Did not find worm.
#721 (l) Did not find worm.
#713 (l) Given incorrect information during information trial.
#811 (h) Did not remove worm until second 1b trial.
#1001 (h) Had 1B for information trial.
#0809 (h) Had 1B for information trial.
#0715 (h) Had 1B for information trial.
#0917 (l) Had 1B for information trial.
#1123 (h) Had 1B for information trial.

#Spatial Comments
#601 (l) Lost Second Day Videos, only has Trials 1-3.
#1005 (h) Did not find worm at Trial 4, but found it during deprivation.
#513 (h) Did not find worm in Trial 2, but found it during deprivation. 
#921 (l) Did not find worm during Trial 1,but found it during deprivation.
#411 (l) Did not find worm at Trial 2 and Trial 5.

#Proactive Interference Comments
#119 (l) Lost first day of proactive interference videos.
#319 (h) Did not find worm in the information stage and trial 3.
#811 (h) Did not find worm in the information stage and trial 3.
#201 (h) Does not find worm during Trial 5.
#123 (l) Does not find worm during the information stage, finds during deprivation.
#405(l) Does not find worm during the information stage, finds during deprivation.
#915(l) Does not find worm during the information stage, finds during deprivation.
#919(l) Does not find worm during the information stage, finds during deprivation.
#719(l) Does not find worm during the information stage, finds during deprivation.
#1211 (l) Does not find worm during Trial 2, finds during deprivation.
#609 (l) Pulled pompoms early in Trial 3 and Trial 5
#607 (l) Pulled pompoms early in Trial 3.
#121 (l) Pulled pompoms early in Trial 3.
#
###################################################################################
#Spatial Memory####################################################################
###################################################################################
#Errors by chance#####
#see Tillé et al. 1996 for explanation

#Animals sample without replacement until rth success
#negative hypergeometric distribution
#Y is the number of sites searched to find exactly r successes
#A is the number of sites that constitute a success (1)
#B the number of sites that constitute failure. (44)
#r is the number of successes (1)
#N=Number of sites (45)
#n=number of sites an animal can search before the trial is terminated
#uy=E(Y)=(r*((N+1)/(A+1)) mean if they're sample by chance
uy<-(1*((45+1)/(1+1)))

spatm<-data.frame("birdid"=unique(spat$birdid),"merrors"=NA)
for(aa in unique(spatm$bird)){
  spatm[spatm$birdid==aa,]$merrors<-mean(spat[spat$birdid==aa,]$errors)
}
wilcox.test(spatm$merrors,mu=uy,paired=FALSE,alternative=c("less"))
print(paste("(chance= ",uy," following negative hypergeometric distribution; One-tailed Wilcoxon signed-rank test, N = ",
             nrow(spatm),", mean +/- s.d.= ",round(mean(spatm$merrors),3)," +/- ",round(sd(spatm$merrors),3),", P < 0.001)",sep=""))

#Spatial Memory Analysis############################################################
hist(spat$errors)
qqnorm(spat$errors)
qqline(spat$errors)
spatl<-spat
spatl$errors<-log(spatl$errors+1)

hist(spatl$errors)
qqnorm(spatl$errors)
qqline(spatl$errors)

#spatl
spatl$birdid<-as.factor(spatl$birdid)
spatl$site<-as.factor(spatl$site)

#Effect of Site#########################################################################
spaterror<-lmer(errors~scale(trial)+as.factor(elev)+as.factor(sex)+as.factor(age)+scale(batch)+
                  scale(iti)+as.factor(side)+as.factor(obs)+(1|site)+(1|birdid),data=spatl,na.action=na.pass)
#Fit is Singular
#Fit High and Low elevation models to check for effect of Site##########################
spaterrorhigh<-lmer(errors~scale(trial)+as.factor(sex)+as.factor(age)+scale(batch)+
                  scale(iti)+as.factor(side)+as.factor(obs)+as.factor(site)+(1|birdid),
                  data=spatl[spatl$elev=="h",],na.action=na.pass)

qqnorm(resid(spaterrorhigh))
qqline(resid(spaterrorhigh))
hist(resid(spaterrorhigh))
plot(fitted(spaterrorhigh),residuals(spaterrorhigh))
summary(spaterrorhigh)
anova(spaterrorhigh)
#The sites are not significantly different from eachother.

#Low
spaterrorlow<-lmer(errors~scale(trial)+as.factor(sex)+as.factor(age)+scale(batch)+
                      scale(iti)+as.factor(side)+as.factor(obs)+as.factor(site)+(1|birdid),
                    data=spatl[spatl$elev=="l",],na.action=na.pass)
qqnorm(resid(spaterrorlow))
qqline(resid(spaterrorlow))
hist(resid(spaterrorlow))
plot(fitted(spaterrorlow),residuals(spaterrorlow))
summary(spaterrorlow)
anova(spaterrorlow)
#The sites are not significantly different from each other.

#Removing site from the analysis.Continuing analysis#####################################
spaterror2<-lmer(errors~scale(trial)+as.factor(elev)+as.factor(sex)+as.factor(age)+scale(batch)+
                  scale(iti)+as.factor(side)+as.factor(obs)+(1|birdid),data=spatl,na.action=na.pass)
qqnorm(resid(spaterror2))
qqline(resid(spaterror2))
hist(resid(spaterror2))
plot(fitted(spaterror2),residuals(spaterror2))
summary(spaterror2)
anova(spaterror2)
#Elevation is not significant.
#Batch is marginally significant.

#Spatial Memory Repeatability############################################################
rptGaussian(errors~scale(trial)+
              scale(batch)+scale(iti)+as.factor(side)+as.factor(elev)+as.factor(obs)+(1|birdid), 
            grname=c("birdid"),data=spatl, 
            CI=0.95, nboot=1000)
#S9 Spatial Memory Plot of histograms of raw data(errors~trial*elevation)#################
spatplot<-spat
spatplot[spatplot$elev=="h",]$elev<-"High"
spatplot[spatplot$elev=="l",]$elev<-"Low"
spatplot$elev<-as.factor(spatplot$elev)
spatplot$trial<-as.factor(spatplot$trial)#allows grouping across spatial trials########

spatfigure2<-ggplot(spatplot,aes(x=trial,y=errors,fill=factor(elev)))+
  geom_boxplot(outlier.shape=NA)+
  guides(color=guide_legend(title="xx"))+
  scale_fill_manual(values=c("#0066cc","orange"))+
  labs(y="Number of Errors",x="Spatial Memory Trial")+
  guides(fill=guide_legend(title="Elevation"),breaks=c("High","Low"))+
  geom_point(position=position_jitterdodge(),alpha=0.3)+
  theme(text=element_text(size=24,color="black",family="Arial"),
        plot.background=element_blank(),
        panel.background=element_blank(),
        axis.title.x=element_text(color="black"),
        panel.grid.major = element_blank(), 
        panel.grid.minor = element_blank(),
        legend.position = c(0.9, 0.8),
        panel.border=element_rect(colour = "black", size = 0.6, linetype = "solid",fill=NA),
        axis.text.x = element_text(color = "black", size = 24),
        axis.text.y = element_text(color = "black", size = 24))

#Code below produces Figure 2
#ggsave("Figure2.jpeg",plot=spatfigure2, units="in", width=9, height=7, dpi=300)

###################################################################################
#Proactive Interference############################################################
###################################################################################
pro$piratio<-pro$pierrors/(pro$errors-pro$pierrors)#calculate proactive interference.

#PI by chance##################################
pim<-data.frame("birdid"=unique(pro$birdid),"mratio"=NA)
for(bb in unique(pro$birdid)){
  pim[pim$birdid==bb,]$mratio<-mean(pro[pro$birdid==bb,]$piratio)
}
wilcox.test(pim$mratio,mu=((1/3)/(2/3)),paired=FALSE,alternative=c("greater"))
print(paste("(chance= ",((1/3)/(2/3)),"; One-tailed Wilcoxon signed-rank test, N = ",
            nrow(pim),", mean +/- s.d.=",round(mean(pim$mratio),3)," +/- ",round(sd(pim$mratio),3),", P < 0.001)",sep=""))

#Spatial vs. PI Number of errors on Trial 1
spatcomp<-spat
procomp<-pro
procomp$pierrors<-NULL
procomp$cerrors<-NULL
procomp$lerrors<-NULL
procomp$rerrors<-NULL
procomp$piratio<-NULL
#proactive interference includes the last choice as an error to avoid a 1/0 ratio.
spatcomp$errors<-spatcomp$errors+1
spatcomp$spatpro<-"s"
procomp$spatpro<-"p"
provspat<-rbind(procomp,spatcomp)
provspat<-provspat[provspat$trial==1,]

hist(provspat$errors)
provspat$meas<-NA
for(ms in unique(provspat$birdid)){
  mt<-provspat[provspat$birdid==ms,]
  provspat[provspat$birdid==ms,]$meas<-nrow(mt)
}
provspat<-provspat[provspat$meas==2,]# can only compare birds that have both measures.

plot(errors~as.factor(spatpro),data=provspat)

pvs<-data.frame(birdid=unique(provspat$birdid),
                spatial=NA,
                proact=NA)
for(mu in unique(pvs$birdid)){
  pvs[pvs$bird==mu,]$spatial<-provspat[provspat$birdid==mu&provspat$spatpro=="s",]$errors
  pvs[pvs$bird==mu,]$proact<-provspat[provspat$birdid==mu&provspat$spatpro=="p",]$errors
}

pvstest<-t.test(pvs$spatial,pvs$proact,paired=TRUE,alternative="less")
pvstest

#t=-4.799, CI=-6.309, mean of the difference=-9.684, P<0.001; N=57

#Proactive Interference Analysis###################################################
hist(pro$piratio)
qqnorm(pro$piratio)
qqline(pro$piratio)

#Log transform piratio############################################################
prol<-pro
prol$piratio<-log(prol$piratio+1)

prol$site<-as.factor(prol$site)
prol$birdid<-as.factor(prol$birdid)

#Effect of site##################################################################
piratio<-lmer(piratio~scale(trial)+as.factor(elev)+as.factor(sex)+as.factor(age)+scale(batch)+
                  scale(iti)+as.factor(side)+as.factor(obs)+(1|site)+(1|birdid),data=prol,na.action=na.pass)
#Fit is singular
#Fit High and Low elevation models to check for effect of Site##################
piratiohigh<-lmer(piratio~scale(trial)+as.factor(sex)+as.factor(age)+scale(batch)+
                scale(iti)+as.factor(side)+as.factor(obs)+as.factor(site)+(1|birdid),data=prol[prol$elev=="h",],na.action=na.pass)
#Unable to test for effect of site with observer. Removing observer.
piratiohigh2<-lmer(piratio~scale(trial)+as.factor(sex)+as.factor(age)+scale(batch)+
                    scale(iti)+as.factor(side)+as.factor(site)+(1|birdid),data=prol[prol$elev=="h",],na.action=na.pass)
hist(resid(piratiohigh2))
qqnorm(resid(piratiohigh2))
qqline(resid(piratiohigh2))
plot(fitted(piratiohigh2),residuals(piratiohigh2))
summary(piratiohigh2)
anova(piratiohigh2)
#No significant effect of site.
piratiolow<-lmer(piratio~scale(trial)+as.factor(sex)+as.factor(age)+scale(batch)+
                    scale(iti)+as.factor(side)+as.factor(obs)+as.factor(site)+(1|birdid),data=prol[prol$elev=="l",],na.action=na.pass)
hist(resid(piratiolow))
qqnorm(resid(piratiolow))
qqline(resid(piratiolow))
plot(fitted(piratiolow),residuals(piratiolow))
summary(piratiolow)
anova(piratiolow)
#No significant effect of site.
#Removing site, continuing analysis############################################
piratio2<-lmer(piratio~scale(trial)+as.factor(elev)+as.factor(sex)+as.factor(age)+scale(batch)+
                scale(iti)+as.factor(side)+as.factor(obs)+(1|birdid),data=prol,na.action=na.pass)
hist(resid(piratio2))
qqnorm(resid(piratio2))
qqline(resid(piratio2))
plot(fitted(piratio2),residuals(piratio2))
summary(piratio2)
anova(piratio2)
#Nothing is significant.

#Proactive Interference Repeatability##########################################
rptGaussian(piratio~scale(trial)+
              scale(batch)+scale(iti)+as.factor(side)+as.factor(elev)+as.factor(obs)+(1|birdid), 
            grname=c("birdid"),data=prol, 
            CI=0.95, nboot=1000)

#S10 Proactive Interference Plot################################################
proplot<-pro
proplot$piratio<-proplot$pierrors/(proplot$errors-proplot$pierrors)

proplot[proplot$elev=="l",]$elev<-"Low"
proplot[proplot$elev=="h",]$elev<-"High"
proplot$elev<-as.factor(proplot$elev)

pifigure3<-ggplot(proplot,aes(x=elev,y=piratio,fill=elev,order=elev))+geom_boxplot(outlier.shape=NA)+
  guides(color=guide_legend(title="xx"))+
  scale_fill_manual(values=c("#0066cc","orange"))+
  labs(x = "Elevation", y=expression(atop("Previously Correct Tree Errors/", paste("Unrewarded and Rewarded Tree Errors"))), 
       color = "Elevation")+
  guides(fill=guide_legend(title="Elevation"),breaks=c("High","Low"))+
  geom_point(position=position_jitterdodge(),alpha=0.3)+
  theme(text=element_text(size=24,color="black"),
        plot.background=element_blank(),
        panel.background=element_blank(),
        axis.title.x=element_text(color="black"),
        panel.grid.major = element_blank(), 
        panel.grid.minor = element_blank(),
        legend.position = c(0.9, 0.8),
        panel.border=element_rect(colour = "black", size = 0.6, linetype = "solid",fill=NA),
        axis.text.x = element_text(color = "black", size = 24),
        axis.text.y = element_text(color = "black", size = 24))

#Code to Generate Figure 3
#ggsave("Figure3.jpeg",plot=pifigure3, units="in", width=9, height=9, dpi=300)

#Removing trials where poms were removed beforehand and re-analyzing PI############
prolp<-pro
#birdid=="609", trial=3
prolp<-prolp[!(prolp$birdid=="609"&prolp$trial==3),]
#birdid=="609", trial=5
prolp<-prolp[!(prolp$birdid=="609"&prolp$trial==5),]
#birdid=="607", trial=3
prolp<-prolp[!(prolp$birdid=="607"&prolp$trial==3),]
#birdid="121", trial=3
prolp<-prolp[!(prolp$birdid=="121"&prolp$trial==3),]

#PI by chance without trials
pipm<-data.frame("birdid"=unique(pro$birdid),"mratio"=NA)
for(cc in unique(pipm$birdid)){
  pipm[pipm$birdid==cc,]$mratio<-mean(prolp[prolp$birdid==cc,]$piratio)
}
wilcox.test(pipm$mratio,mu=((1/3)/(2/3)),paired=FALSE,alternative=c("greater"))

prolp$piratio<-log(prolp$piratio+1)
#Effect of Site
piratiop<-lmer(piratio~scale(trial)+as.factor(elev)+as.factor(sex)+as.factor(age)+scale(batch)+
                scale(iti)+as.factor(side)+as.factor(obs)+(1|site)+(1|birdid),data=prolp,na.action=na.pass)
#Fit is singular
#Fit High and Low elevation models to check for effect of Site
piratiohighp<-lmer(piratio~scale(trial)+as.factor(sex)+as.factor(age)+scale(batch)+
                    scale(iti)+as.factor(side)+as.factor(obs)+as.factor(site)+(1|birdid),data=prolp[prolp$elev=="h",],na.action=na.pass)
#Unable to test for effect of site with observer. Removing observer.
piratiohigh2p<-lmer(piratio~scale(trial)+as.factor(sex)+as.factor(age)+scale(batch)+
                     scale(iti)+as.factor(side)+as.factor(site)+(1|birdid),data=prolp[prolp$elev=="h",],na.action=na.pass)
hist(resid(piratiohigh2p))
qqnorm(resid(piratiohigh2p))
qqline(resid(piratiohigh2p))
plot(fitted(piratiohigh2p),residuals(piratiohigh2p))
summary(piratiohigh2p)
anova(piratiohigh2p)
#No significant effect of site. Same as above.
piratiolowp<-lmer(piratio~scale(trial)+as.factor(sex)+as.factor(age)+scale(batch)+
                   scale(iti)+as.factor(side)+as.factor(obs)+as.factor(site)+(1|birdid),data=prolp[prolp$elev=="l",],na.action=na.pass)
hist(resid(piratiolowp))
qqnorm(resid(piratiolowp))
qqline(resid(piratiolowp))
plot(fitted(piratiolowp),residuals(piratiolowp))
summary(piratiolowp)
anova(piratiolowp)
#No significant effect of site. Same as above.
#Removing site, continuing analysis
piratio2p<-lmer(piratio~scale(trial)+as.factor(elev)+as.factor(sex)+as.factor(age)+scale(batch)+
                 scale(iti)+as.factor(side)+as.factor(obs)+(1|birdid),data=prolp,na.action=na.pass)
hist(resid(piratio2p))
qqnorm(resid(piratio2p))
qqline(resid(piratio2p))
plot(fitted(piratio2p),residuals(piratio2p))
summary(piratio2p)
anova(piratio2p)
#Nothing is significant. Same as above.

rptGaussian(piratio~scale(trial)+
              scale(batch)+scale(iti)+as.factor(side)+as.factor(elev)+as.factor(obs)+(1|birdid), 
            grname=c("birdid"),data=prolp, 
            CI=0.95, nboot=1000)
#Qualitatively the same as above.

#Spatial Memory and Proactive Interference without 123#############################
spatl123<-spat[!spat$bird=="123",]

#See Spatial Memory-Errors by chance (above) for formula calculation
uy<-(1*((45+1)/(1+1)))

spatl123m<-data.frame("birdid"=unique(spatl123$birdid),"merrors"=NA)
for(aa in unique(spatl123m$bird)){
  spatl123m[spatl123m$birdid==aa,]$merrors<-mean(spatl123[spatl123$birdid==aa,]$errors)
}
wilcox.test(spatl123m$merrors,mu=uy,paired=FALSE,alternative=c("less"))
#Qualitatively the same as above.

spatl123$errors<-log(spatl123$errors+1)
hist(spatl123$errors)
qqnorm(spatl123$errors)
qqline(spatl123$errors)

#spatl
spatl123$birdid<-as.factor(spatl123$birdid)
spatl123$site<-as.factor(spatl123$site)

#Effect of Site 123
spaterror123<-lmer(errors~scale(trial)+as.factor(elev)+as.factor(sex)+as.factor(age)+scale(batch)+
                  scale(iti)+as.factor(side)+as.factor(obs)+(1|site)+(1|birdid),data=spatl123,na.action=na.pass)
#Fit is Singular
#Fit High and Low elevation models to check for effect of Site 123
spaterrorhigh123<-lmer(errors~scale(trial)+as.factor(sex)+as.factor(age)+scale(batch)+
                      scale(iti)+as.factor(side)+as.factor(obs)+as.factor(site)+(1|birdid),
                    data=spatl123[spatl123$elev=="h",],na.action=na.pass)

qqnorm(resid(spaterrorhigh123))
hist(resid(spaterrorhigh123))
plot(fitted(spaterrorhigh123),residuals(spaterrorhigh123))
summary(spaterrorhigh123)
anova(spaterrorhigh123)
#The sites are not significant

#Low
spaterrorlow123<-lmer(errors~scale(trial)+as.factor(sex)+as.factor(age)+scale(batch)+
                     scale(iti)+as.factor(side)+as.factor(obs)+as.factor(site)+(1|birdid),
                   data=spatl123[spatl123$elev=="l",],na.action=na.pass)
qqnorm(resid(spaterrorlow123))
hist(resid(spaterrorlow123))
plot(fitted(spaterrorlow123),residuals(spaterrorlow123))
summary(spaterrorlow123)
anova(spaterrorlow123)
#The sites are not significantly different from each other.

#Removing site from the analysis.Continuing analysis 123
spaterror2123<-lmer(errors~scale(trial)+as.factor(elev)+as.factor(sex)+as.factor(age)+scale(batch)+
                   scale(iti)+as.factor(side)+as.factor(obs)+(1|birdid),data=spatl123,na.action=na.pass)
qqnorm(resid(spaterror2123))
hist(resid(spaterror2123)) 
plot(fitted(spaterror2123),residuals(spaterror2123))
summary(spaterror2123)
#Elevation is not significant, batch loses significance but is a nuisance variable.
#Repeatability of Spatial Memory
rptGaussian(errors~scale(trial)+
              scale(batch)+scale(iti)+as.factor(side)+as.factor(elev)+as.factor(obs)+(1|birdid), 
            grname=c("birdid"),data=spatl123, 
            CI=0.95, nboot=1000)
#Significant and qualitatively the same R 0.224+/-0.054

#Proactive Interference for 123
pro123<-pro[!pro$birdid=="123",]

#PI by chance without trials 123
pi123m<-data.frame("birdid"=unique(pro$birdid),"mratio"=NA)
for(dd in unique(pi123m$birdid)){
  pi123m[pi123m$birdid==dd,]$mratio<-mean(pro123[pro123$birdid==dd,]$piratio)
}
wilcox.test(pi123m$mratio,mu=((1/3)/(2/3)),paired=FALSE,alternative=c("greater"))
#Qualitatively the same as above.

#Spatial vs. PI Number of errors on Trial 1
spatcomp123<-spat[!spat$bird=="123",]
procomp123<-pro123
procomp123$pierrors<-NULL
procomp123$cerrors<-NULL
procomp123$lerrors<-NULL
procomp123$rerrors<-NULL
procomp123$piratio<-NULL
#proactive interference includes the last choice as an error to avoid a 1/0 ratio.
spatcomp123$errors<-spatcomp123$errors+1
spatcomp123$spatpro<-"s"
procomp123$spatpro<-"p"
provspat123<-rbind(procomp123,spatcomp123)
provspat123<-provspat123[provspat123$trial==1,]

hist(provspat123$errors)
provspat123$meas<-NA
for(ms in unique(provspat123$birdid)){
  mt<-provspat123[provspat123$birdid==ms,]
  provspat123[provspat123$birdid==ms,]$meas<-nrow(mt)
}
provspat123<-provspat123[provspat123$meas==2,]# can only compare birds that have both measures.

plot(errors~as.factor(spatpro),data=provspat123)

pvs123<-data.frame(birdid=unique(provspat123$birdid),
                spatial=NA,
                proact=NA)
for(mu in unique(pvs123$birdid)){
  pvs123[pvs123$bird==mu,]$spatial<-provspat123[provspat123$birdid==mu&provspat123$spatpro=="s",]$errors
  pvs123[pvs123$bird==mu,]$proact<-provspat123[provspat123$birdid==mu&provspat123$spatpro=="p",]$errors
}

pvstest123<-t.test(pvs123$spatial,pvs123$proact,paired=TRUE,alternative="less")
pvstest123

#t=-4.799, CI=-6.309, mean of the difference=-9.684, P<0.001; N=57

pro123$piratio<-pro123$pierrors/(pro123$errors-pro123$pierrors)#calculate proactive interference.
hist(pro123$piratio)
qqnorm(pro123$piratio)
qqline(pro123$piratio)

#Log transform piratio 123
prol123<-pro123
prol123$piratio<-log(prol123$piratio+1)

prol123$site<-as.factor(prol123$site)
prol123$birdid<-as.factor(prol123$birdid)

#Effect of site 123
piratio123<-lmer(piratio~scale(trial)+as.factor(elev)+as.factor(sex)+as.factor(age)+scale(batch)+
                scale(iti)+as.factor(side)+as.factor(obs)+(1|site)+(1|birdid),data=prol123,na.action=na.pass)
#Fit is singular
#Fit High and Low elevation models to check for effect of Site 123
piratiohigh123<-lmer(piratio~scale(trial)+as.factor(sex)+as.factor(age)+scale(batch)+
                    scale(iti)+as.factor(side)+as.factor(obs)+as.factor(site)+(1|birdid),data=prol123[prol123$elev=="h",],na.action=na.pass)
#Unable to test for effect of site with observer. Removing observer.
piratiohigh1232<-lmer(piratio~scale(trial)+as.factor(sex)+as.factor(age)+scale(batch)+
                     scale(iti)+as.factor(side)+as.factor(site)+(1|birdid),data=prol123[prol123$elev=="h",],na.action=na.pass)
hist(resid(piratiohigh1232))
qqnorm(resid(piratiohigh1232))
qqline(resid(piratiohigh1232))
plot(fitted(piratiohigh1232),residuals(piratiohigh1232))
summary(piratiohigh1232)
anova(piratiohigh1232)
#No significant effect of site.
piratiolow123<-lmer(piratio~scale(trial)+as.factor(sex)+as.factor(age)+scale(batch)+
                   scale(iti)+as.factor(side)+as.factor(obs)+as.factor(site)+(1|birdid),data=prol123[prol123$elev=="l",],na.action=na.pass)
hist(resid(piratiolow123))
qqnorm(resid(piratiolow123))
qqline(resid(piratiolow123))
plot(fitted(piratiolow123),residuals(piratiolow123))
summary(piratiolow123)
anova(piratiolow123)
#No significant effect of site.
#Removing site, continuing analysis
piratio2123<-lmer(piratio~scale(trial)+as.factor(elev)+as.factor(sex)+as.factor(age)+scale(batch)+
                 scale(iti)+as.factor(side)+as.factor(obs)+(1|birdid),data=prol123,na.action=na.pass)
hist(resid(piratio2123))
qqnorm(resid(piratio2123))
qqline(resid(piratio2123))
plot(fitted(piratio2123),residuals(piratio2123))
summary(piratio2123)
anova(piratio2123)
#Nothing is significant.

#Proactive Interference Repeatability 123
rptGaussian(piratio~scale(trial)+
              scale(batch)+scale(iti)+as.factor(side)+as.factor(elev)+as.factor(obs)+(1|birdid), 
            grname=c("birdid"),data=prol123, 
            CI=0.95, nboot=1000)
#Qualitatively the same, significant

###################################################################################
#Among-Individual Trade-Off########################################################
###################################################################################

#Run below if skipping above analysis.#############################################
#spatl<-spat
#spatl$errors<-log(spatl$errors+1)
#prol<-pro
#prol$piratio<-prol$pierrors/(prol$errors-prol$pierrors)
#prol$piratio<-log(prol$piratio+1)
##Continuing Analysis####

spatl$pierrors<-NA
spatl$piratio<-NA
prol$cerrors<-NULL
prol$lerrors<-NULL
prol$rerrors<-NULL
prol$errors<-NA
ait<-rbind(prol,spatl)

library(MCMCglmm) 
library(tidyverse) 
library(broom) 
library(nadiv)
library(beepr)#package that produces a sound when code is finished.


#Prior from (Houslay & Wilson, 2017)
priorhw = list(R = list(V = diag(2), nu = 0.002), 
                  G = list(G1 = list(V = diag(2), nu = 2, 
                                     alpha.mu = rep(0,2), alpha.V = diag(25^2,2,2))))


mcmcsmpi<-MCMCglmm(cbind(scale(piratio), scale(errors)) ~ trait-1+
                    trait:as.factor(elev)+
                    trait:scale(trial)+
                    trait:scale(iti)+
                    trait:as.factor(sex)+
                    trait:as.factor(age)+
                    trait:scale(batch)+
                    trait:as.factor(obs),
                  random =~ us(trait):birdid, 
                  rcov =~ idh(trait):units, 
                  family = c("gaussian","gaussian"), 
                  prior = priorhw, 
                  nitt=420000, burnin=20000, 
                  thin=100, 
                  verbose = FALSE, 
                  data = as.data.frame(ait),
                  pr=TRUE)
beep(2)

plot(mcmcsmpi)

autocorr(mcmcsmpi$VCV)

summary(mcmcsmpi)

mcmcsmpicorr<- mcmcsmpi$VCV[,"traiterrors:traitpiratio.birdid"]/ 
  (sqrt(mcmcsmpi$VCV[,"traitpiratio:traitpiratio.birdid"])*sqrt(mcmcsmpi$VCV[,"traiterrors:traiterrors.birdid"]))
plot(mcmcsmpicorr)
mean(mcmcsmpicorr) #-0.677
sd(mcmcsmpicorr) #0.145
HPDinterval(mcmcsmpicorr)
#var1 -0.933 -0.387 0.95

#Removing trials where poms were removed beforehand and re-analyzing AIT###########
aitp<-ait
#Check number in paper
#birdid=="609", trial=3
aitp<-aitp[!(aitp$birdid=="609"&aitp$trial==3&is.na(aitp$errors)),]
#birdid=="609", trial=5
aitp<-aitp[!(aitp$birdid=="609"&aitp$trial==5&is.na(aitp$errors)),]
#birdid=="607", trial=3
aitp<-aitp[!(aitp$birdid=="607"&aitp$trial==3&is.na(aitp$errors)),]
#birdid="121", trial=3
aitp<-aitp[!(aitp$birdid=="121"&aitp$trial==3&is.na(aitp$errors)),]

mcmcsmpip<-MCMCglmm(cbind(scale(piratio), scale(errors)) ~ trait-1+
                      trait:as.factor(elev)+
                      trait:scale(trial)+
                      trait:scale(iti)+
                      trait:as.factor(sex)+
                      trait:as.factor(age)+
                      trait:scale(batch)+
                      trait:as.factor(obs),
                    random =~ us(trait):birdid, 
                    rcov =~ idh(trait):units, 
                    family = c("gaussian","gaussian"), 
                    prior = priorhw, 
                    nitt=420000, burnin=20000, 
                    thin=100, 
                    verbose = FALSE, 
                    data = as.data.frame(aitp),
                    pr=TRUE)
beep(2)

plot(mcmcsmpip)
autocorr(mcmcsmpip$VCV) 
summary(mcmcsmpip) 
mcmcsmpipcorr<- mcmcsmpip$VCV[,"traiterrors:traitpiratio.birdid"]/ 
  (sqrt(mcmcsmpip$VCV[,"traitpiratio:traitpiratio.birdid"])*sqrt(mcmcsmpip$VCV[,"traiterrors:traiterrors.birdid"]))
plot(mcmcsmpipcorr)
mean(mcmcsmpipcorr)
HPDinterval(mcmcsmpipcorr) #Qualitatively the same as above.


#Analysis without bird 123#########################################################
mcmcsmpi123<-MCMCglmm(cbind(scale(piratio), scale(errors)) ~ trait-1+
                     trait:as.factor(elev)+
                     trait:scale(trial)+
                     trait:scale(iti)+
                     trait:as.factor(sex)+
                     trait:as.factor(age)+
                     trait:scale(batch)+
                     trait:as.factor(obs),
                   random =~ us(trait):birdid, 
                   rcov =~ idh(trait):units, 
                   family = c("gaussian","gaussian"), 
                   prior = priorhw, 
                   nitt=420000, burnin=20000, 
                   thin=100, 
                   verbose = FALSE, 
                   data = as.data.frame(ait[!ait$birdid=="123",]),
                   pr=TRUE)
beep(2)

plot(mcmcsmpi123)
autocorr(mcmcsmpi123$VCV)
summary(mcmcsmpi123)
mcmcsmpicorr123<- mcmcsmpi123$VCV[,"traiterrors:traitpiratio.birdid"]/ 
  (sqrt(mcmcsmpi123$VCV[,"traitpiratio:traitpiratio.birdid"])*sqrt(mcmcsmpi123$VCV[,"traiterrors:traiterrors.birdid"]))
plot(mcmcsmpicorr123)
mean(mcmcsmpicorr123)
HPDinterval(mcmcsmpicorr123) #Qualitatively the same as above.

#Among-Individual Figure###########################################################
BLUPs<- posterior.mode(mcmcsmpi$Sol)#the posterior mode is equivalent to BLUPS
CIs<- HPDinterval(mcmcsmpi$Sol)
BLUP<-as.data.frame(cbind(BLUPs,CIs))
Bcol<-rownames(BLUP)
BLUP<-cbind(Bcol,BLUP)
BLUP<-BLUP[grepl("birdid",BLUP$Bcol),]
BLUP$ID<-sub(".*birdid.", "", BLUP$Bcol) 
BLUP_piratio<-BLUP[grepl("piratio",BLUP$Bcol),]
BLUP_piratio$Bcol<-NULL
colnames(BLUP_piratio)<-c("piratio","lower.piratio","upper.piratio","ID")
BLUP_errors<-BLUP[grepl("errors",BLUP$Bcol),]
BLUP_errors$Bcol<-NULL
colnames(BLUP_errors)<-c("errors","lower.errors","upper.errors","ID")
BLUPf<-merge(BLUP_piratio, BLUP_errors,by="ID",all=TRUE)
BLUPf<-BLUPf[complete.cases(BLUPf),]
figure4<-ggplot(BLUPf,aes(x=errors,y=piratio))+
  geom_errorbar(aes(ymin=lower.piratio, ymax=upper.piratio), colour="grey70")+
  geom_errorbarh(aes(xmin=lower.errors,xmax=upper.errors),colour="grey70")+
  geom_point(fill="red3",shape=21,size=3)+
  labs(x="Number of Spatial Errors (BLUP±SE)",
       y=expression(atop("Previously Correct Tree Errors/", paste("Unrewarded and Rewarded Tree Errors"))))+
  theme(panel.background = element_rect(fill = "white", 
                                        colour = "black"),
        text=element_text(colour="black",size=16,family="Arial"))

#Code to Generate Figure 4
#ggsave("Figure4.jpeg",plot=figure4, units="in", width=9, height=9, dpi=300)
