# Supplementary material for: Great tits who remember more accurately have difficulty forgetting, but variation is not driven by environmental harshness
Source: Sci Rep. 2021 May 12;11:10083. doi: 10.1038/s41598-021-89125-3 (PMC8114932; doi:10.1038/s41598-021-89125-3)
Supplement: Supplementary file 2 — Supplementary Information 2. [file 41598_2021_89125_MOESM2_ESM.zip › Supplementary Dataset File/spatiallearningdata.csv]

birdid	cage	batch	site	elev	sex	age	trial	errors	iti	side	obs
715	15	7	grottedaliou	l	m	+1a	1	29	69	rtree	jh
715	15	7	grottedaliou	l	m	+1a	2	5	161	rtree	jh
715	15	7	grottedaliou	l	m	+1a	3	23	117	rtree	jh
715	15	7	grottedaliou	l	m	+1a	4	15	1013	rtree	jh
715	15	7	grottedaliou	l	m	+1a	5	13	106	rtree	jh
715	15	7	grottedaliou	l	m	+1a	6	10	173	rtree	jh
715	15	7	grottedaliou	l	m	+1a	7	8	115	rtree	jh
719	19	7	grottedaliou	l	m	+1a	1	37	63	rtree	jh
719	19	7	grottedaliou	l	m	+1a	2	24	146	rtree	jh
719	19	7	grottedaliou	l	m	+1a	3	4	108	rtree	jh
719	19	7	grottedaliou	l	m	+1a	4	4	1020	rtree	jh
719	19	7	grottedaliou	l	m	+1a	5	8	114	rtree	jh
719	19	7	grottedaliou	l	m	+1a	6	1	176	rtree	jh
719	19	7	grottedaliou	l	m	+1a	7	2	120	rtree	jh
723	23	7	grottedaliou	l	f	+1a	1	25	56	rtree	jh
723	23	7	grottedaliou	l	f	+1a	2	13	164	rtree	jh
723	23	7	grottedaliou	l	f	+1a	3	17	114	rtree	jh
723	23	7	grottedaliou	l	f	+1a	4	7	1014	rtree	jh
723	23	7	grottedaliou	l	f	+1a	5	1	245	rtree	jh
723	23	7	grottedaliou	l	f	+1a	6	4	285	rtree	jh
723	23	7	grottedaliou	l	f	+1a	7	24	237	rtree	jh
811	11	8	galey	h	f	1a	1	8	51	rtree	jh
811	11	8	galey	h	f	1a	2	3	171	rtree	jh
811	11	8	galey	h	f	1a	3	2	122	rtree	jh
811	11	8	galey	h	f	1a	4	3	1020	rtree	jh
811	11	8	galey	h	f	1a	5	2	118	rtree	jh
811	11	8	galey	h	f	1a	6	3	183	rtree	jh
811	11	8	galey	h	f	1a	7	3	119	rtree	jh
803	3	8	galey	h	m	+1a	1	22	53	rtree	jh
803	3	8	galey	h	m	+1a	2	20	166	rtree	jh
803	3	8	galey	h	m	+1a	3	28	114	rtree	jh
803	3	8	galey	h	m	+1a	4	18	1016	rtree	jh
803	3	8	galey	h	m	+1a	5	16	104	rtree	jh
803	3	8	galey	h	m	+1a	6	11	172	rtree	jh
803	3	8	galey	h	m	+1a	7	2	115	rtree	jh
807	7	8	galey	h	m	1a	1	14	59	rtree	jh
807	7	8	galey	h	m	1a	2	10	167	rtree	jh
807	7	8	galey	h	m	1a	3	27	112	rtree	jh
807	7	8	galey	h	m	1a	4	21	1012	rtree	jh
807	7	8	galey	h	m	1a	5	11	111	rtree	jh
807	7	8	galey	h	m	1a	6	8	177	rtree	jh
807	7	8	galey	h	m	1a	7	22	112	rtree	jh
809	9	8	galey	h	m	+1a	1	5	64	ltree	jh
809	9	8	galey	h	m	+1a	2	5	171	ltree	jh
809	9	8	galey	h	m	+1a	3	26	117	ltree	jh
809	9	8	galey	h	m	+1a	4	14	1009	ltree	jh
809	9	8	galey	h	m	+1a	5	11	114	ltree	jh
809	9	8	galey	h	m	+1a	6	28	181	ltree	jh
809	9	8	galey	h	m	+1a	7	6	113	ltree	jh
913	13	9	aubert	l	f	+1a	1	28	78	ltree	eh
913	13	9	aubert	l	f	+1a	2	26	196	ltree	eh
913	13	9	aubert	l	f	+1a	3	27	108	ltree	eh
913	13	9	aubert	l	f	+1a	4	28	984	ltree	eh
913	13	9	aubert	l	f	+1a	5	24	109	ltree	eh
913	13	9	aubert	l	f	+1a	6	20	178	ltree	eh
913	13	9	aubert	l	f	+1a	7	7	117	ltree	eh
915	15	9	aubert	l	m	+1a	1	7	73	rtree	eh
915	15	9	aubert	l	m	+1a	2	24	200	rtree	eh
915	15	9	aubert	l	m	+1a	3	10	75	rtree	eh
915	15	9	aubert	l	m	+1a	4	7	995	rtree	eh
915	15	9	aubert	l	m	+1a	5	5	116	rtree	eh
915	15	9	aubert	l	m	+1a	6	5	180	rtree	eh
915	15	9	aubert	l	m	+1a	7	3	117	rtree	eh
917	17	9	aubert	l	f	1a	1	32	70	ltree	eh
917	17	9	aubert	l	f	1a	2	39	198	ltree	eh
917	17	9	aubert	l	f	1a	3	42	99	ltree	eh
917	17	9	aubert	l	f	1a	4	39	984	ltree	eh
917	17	9	aubert	l	f	1a	5	36	110	ltree	eh
917	17	9	aubert	l	f	1a	6	11	177	ltree	eh
917	17	9	aubert	l	f	1a	7	13	117	ltree	eh
919	19	9	aubert	l	f	1a	1	17	67	rtree	eh
919	19	9	aubert	l	f	1a	2	26	203	rtree	eh
919	19	9	aubert	l	f	1a	3	28	107	rtree	eh
919	19	9	aubert	l	f	1a	4	6	993	rtree	eh
919	19	9	aubert	l	f	1a	5	2	116	rtree	eh
919	19	9	aubert	l	f	1a	6	3	181	rtree	eh
919	19	9	aubert	l	f	1a	7	2	118	rtree	eh
921	21	9	aubert	l	m	1a	2	8	111	ltree	eh
921	21	9	aubert	l	m	1a	3	15	108	ltree	eh
921	21	9	aubert	l	m	1a	4	19	989	ltree	eh
921	21	9	aubert	l	m	1a	5	12	109	ltree	eh
921	21	9	aubert	l	m	1a	6	2	179	ltree	eh
921	21	9	aubert	l	m	1a	7	2	119	ltree	eh
1001	1	10	balacet	h	f	1a	1	6	65	ltree	ar
1001	1	10	balacet	h	f	1a	2	10	172	ltree	ar
1001	1	10	balacet	h	f	1a	3	6	92	ltree	ar
1001	1	10	balacet	h	f	1a	4	6	1014	ltree	ar
1001	1	10	balacet	h	f	1a	5	3	113	ltree	ar
1001	1	10	balacet	h	f	1a	6	8	179	ltree	ar
1001	1	10	balacet	h	f	1a	7	1	112	ltree	ar
1003	3	10	balacet	h	m	1a	1	30	67	rtree	ar
1003	3	10	balacet	h	m	1a	2	34	158	rtree	ar
1003	3	10	balacet	h	m	1a	3	28	97	rtree	ar
1003	3	10	balacet	h	m	1a	4	25	1001	rtree	ar
1003	3	10	balacet	h	m	1a	5	6	106	rtree	ar
1003	3	10	balacet	h	m	1a	6	12	175	rtree	ar
1003	3	10	balacet	h	m	1a	7	19	110	rtree	ar
1005	5	10	balacet	h	f	1a	1	14	71	ltree	ar
1005	5	10	balacet	h	f	1a	2	38	172	ltree	ar
1005	5	10	balacet	h	f	1a	3	34	90	ltree	ar
1005	5	10	balacet	h	f	1a	5	0	9	ltree	ar
1005	5	10	balacet	h	f	1a	6	16	175	ltree	ar
1005	5	10	balacet	h	f	1a	7	5	109	ltree	ar
1007	7	10	balacet	h	f	1a	1	18	74	rtree	ar
1007	7	10	balacet	h	f	1a	2	22	175	rtree	ar
1007	7	10	balacet	h	f	1a	3	10	106	rtree	ar
1007	7	10	balacet	h	f	1a	4	1	1015	rtree	ar
1007	7	10	balacet	h	f	1a	5	20	117	rtree	ar
1007	7	10	balacet	h	f	1a	6	7	178	rtree	ar
1007	7	10	balacet	h	f	1a	7	16	114	rtree	ar
1011	11	10	balacet	h	m	1a	1	16	81	rtree	ar
1011	11	10	balacet	h	m	1a	2	10	171	rtree	ar
1011	11	10	balacet	h	m	1a	3	11	111	rtree	ar
1011	11	10	balacet	h	m	1a	4	25	1017	rtree	ar
1011	11	10	balacet	h	m	1a	5	18	104	rtree	ar
1011	11	10	balacet	h	m	1a	6	7	174	rtree	ar
1011	11	10	balacet	h	m	1a	7	9	114	rtree	ar
1117	17	11	capsour	h	m	+1a	1	24	66	ltree	ar
1117	17	11	capsour	h	m	+1a	2	37	171	ltree	ar
1117	17	11	capsour	h	m	+1a	3	35	83	ltree	ar
1117	17	11	capsour	h	m	+1a	4	34	991	ltree	ar
1117	17	11	capsour	h	m	+1a	5	19	105	ltree	ar
1117	17	11	capsour	h	m	+1a	6	8	188	ltree	ar
1117	17	11	capsour	h	m	+1a	7	14	113	ltree	ar
1119	19	11	capsour	h	m	1a	1	6	61	rtree	ar
1119	19	11	capsour	h	m	1a	2	31	171	rtree	ar
1119	19	11	capsour	h	m	1a	3	18	74	rtree	ar
1119	19	11	capsour	h	m	1a	4	22	1009	rtree	ar
1119	19	11	capsour	h	m	1a	5	8	106	rtree	ar
1119	19	11	capsour	h	m	1a	6	23	185	rtree	ar
1119	19	11	capsour	h	m	1a	7	11	102	rtree	ar
1121	21	11	capsour	h	f	1a	4	5	1013	ltree	ar
1121	21	11	capsour	h	f	1a	5	21	112	ltree	ar
1121	21	11	capsour	h	f	1a	6	4	156	ltree	ar
1121	21	11	capsour	h	f	1a	7	4	108	ltree	ar
1121	21	11	capsour	h	f	1a	1	19	55	ltree	ar
1121	21	11	capsour	h	f	1a	2	19	166	ltree	ar
1121	21	11	capsour	h	f	1a	3	16	97	ltree	ar
1123	23	11	capsour	h	m	1a	4	9	1015	rtree	ar
1123	23	11	capsour	h	m	1a	5	4	114	rtree	ar
1123	23	11	capsour	h	m	1a	6	2	190	rtree	ar
1123	23	11	capsour	h	m	1a	7	2	110	rtree	ar
1123	23	11	capsour	h	m	1a	1	21	54	rtree	ar
1123	23	11	capsour	h	m	1a	2	22	158	rtree	ar
1123	23	11	capsour	h	m	1a	3	11	108	rtree	ar
1201	1	12	montjoie	l	m	1a	1	2	50	ltree	ar
1201	1	12	montjoie	l	m	1a	2	4	180	ltree	ar
1201	1	12	montjoie	l	m	1a	3	8	111	ltree	ar
1201	1	12	montjoie	l	m	1a	4	7	1017	ltree	ar
1201	1	12	montjoie	l	m	1a	5	1	113	ltree	ar
1201	1	12	montjoie	l	m	1a	6	3	191	ltree	ar
1201	1	12	montjoie	l	m	1a	7	4	116	ltree	ar
1203	3	12	montjoie	l	m	1a	1	25	53	rtree	ar
1203	3	12	montjoie	l	m	1a	2	4	174	rtree	ar
1203	3	12	montjoie	l	m	1a	3	4	115	rtree	ar
1203	3	12	montjoie	l	m	1a	4	7	1016	rtree	ar
1203	3	12	montjoie	l	m	1a	5	12	115	rtree	ar
1203	3	12	montjoie	l	m	1a	6	14	190	rtree	ar
1203	3	12	montjoie	l	m	1a	7	3	112	rtree	ar
1205	5	12	montjoie	l	m	1a	1	6	57	ltree	ar
1205	5	12	montjoie	l	m	1a	2	6	183	ltree	ar
1205	5	12	montjoie	l	m	1a	3	12	108	ltree	ar
1205	5	12	montjoie	l	m	1a	4	10	1015	ltree	ar
1205	5	12	montjoie	l	m	1a	5	4	117	ltree	ar
1205	5	12	montjoie	l	m	1a	6	6	189	ltree	ar
1205	5	12	montjoie	l	m	1a	7	15	115	ltree	ar
1207	7	12	montjoie	l	f	1a	1	24	60	rtree	ar
1207	7	12	montjoie	l	f	1a	2	15	136	rtree	ar
1207	7	12	montjoie	l	f	1a	3	12	106	rtree	ar
1207	7	12	montjoie	l	f	1a	4	26	1014	rtree	ar
1207	7	12	montjoie	l	f	1a	5	9	112	rtree	ar
1207	7	12	montjoie	l	f	1a	6	11	189	rtree	ar
1207	7	12	montjoie	l	f	1a	7	9	113	rtree	ar
1209	9	12	montjoie	l	f	1a	1	1	64	ltree	ar
1209	9	12	montjoie	l	f	1a	2	20	184	ltree	ar
1209	9	12	montjoie	l	f	1a	3	2	89	ltree	ar
1209	9	12	montjoie	l	f	1a	4	25	1018	ltree	ar
1209	9	12	montjoie	l	f	1a	5	6	88	ltree	ar
1209	9	12	montjoie	l	f	1a	6	2	185	ltree	ar
1209	9	12	montjoie	l	f	1a	7	1	117	ltree	ar
1211	11	12	montjoie	l	f	1a	1	5	68	rtree	ar
1211	11	12	montjoie	l	f	1a	2	6	183	rtree	ar
1211	11	12	montjoie	l	f	1a	3	13	116	rtree	ar
1211	11	12	montjoie	l	f	1a	4	3	1017	rtree	ar
1211	11	12	montjoie	l	f	1a	5	7	117	rtree	ar
1211	11	12	montjoie	l	f	1a	6	4	188	rtree	ar
1211	11	12	montjoie	l	f	1a	7	9	118	rtree	ar
513	13	5	capsour	h	f	1a	1	9	72	ltree	eh
513	13	5	capsour	h	f	1a	3	4	45	ltree	eh
513	13	5	capsour	h	f	1a	4	4	1005	ltree	eh
513	13	5	capsour	h	f	1a	5	5	117	ltree	eh
513	13	5	capsour	h	f	1a	6	30	148	ltree	eh
513	13	5	capsour	h	f	1a	7	17	54	ltree	eh
515	15	5	capsour	h	m	+1a	1	22	68	rtree	eh
515	15	5	capsour	h	m	+1a	2	6	165	rtree	eh
515	15	5	capsour	h	m	+1a	3	8	109	rtree	eh
515	15	5	capsour	h	m	+1a	4	9	1003	rtree	eh
515	15	5	capsour	h	m	+1a	5	8	113	rtree	eh
515	15	5	capsour	h	m	+1a	6	4	147	rtree	eh
515	15	5	capsour	h	m	+1a	7	8	115	rtree	eh
517	17	5	capsour	h	m	1a	1	31	64	ltree	eh
517	17	5	capsour	h	m	1a	2	26	162	ltree	eh
517	17	5	capsour	h	m	1a	3	28	104	ltree	eh
517	17	5	capsour	h	m	1a	4	14	993	ltree	eh
517	17	5	capsour	h	m	1a	5	19	100	ltree	eh
517	17	5	capsour	h	m	1a	6	21	141	ltree	eh
517	17	5	capsour	h	m	1a	7	19	110	ltree	eh
519	19	5	capsour	h	f	1a	1	27	60	rtree	eh
519	19	5	capsour	h	f	1a	2	9	163	rtree	eh
519	19	5	capsour	h	f	1a	3	6	107	rtree	eh
519	19	5	capsour	h	f	1a	4	2	996	rtree	eh
519	19	5	capsour	h	f	1a	5	13	115	rtree	eh
519	19	5	capsour	h	f	1a	6	9	142	rtree	eh
519	19	5	capsour	h	f	1a	7	3	113	rtree	eh
521	21	5	capsour	h	f	1a	1	34	58	ltree	eh
521	21	5	capsour	h	f	1a	2	26	149	ltree	eh
521	21	5	capsour	h	f	1a	3	6	84	ltree	eh
521	21	5	capsour	h	f	1a	4	22	997	ltree	eh
521	21	5	capsour	h	f	1a	5	24	113	ltree	eh
521	21	5	capsour	h	f	1a	6	11	145	ltree	eh
521	21	5	capsour	h	f	1a	7	9	116	ltree	eh
523	23	5	capsour	h	m	1a	1	10	54	rtree	eh
523	23	5	capsour	h	m	1a	2	10	162	rtree	eh
523	23	5	capsour	h	m	1a	3	2	100	rtree	eh
523	23	5	capsour	h	m	1a	4	15	994	rtree	eh
523	23	5	capsour	h	m	1a	5	0	85	rtree	eh
523	23	5	capsour	h	m	1a	6	11	148	rtree	eh
523	23	5	capsour	h	m	1a	7	1	101	rtree	eh
601	1	6	montjoie	l	m	+1a	1	15	54	ltree	eh
601	1	6	montjoie	l	m	+1a	2	18	170	ltree	eh
601	1	6	montjoie	l	m	+1a	3	11	114	ltree	eh
603	3	6	montjoie	l	f	1a	1	12	57	rtree	eh
603	3	6	montjoie	l	f	1a	2	18	170	rtree	eh
603	3	6	montjoie	l	f	1a	3	21	114	rtree	eh
603	3	6	montjoie	l	f	1a	4	18	988	rtree	eh
603	3	6	montjoie	l	f	1a	5	20	121	rtree	eh
603	3	6	montjoie	l	f	1a	6	16	151	rtree	eh
603	3	6	montjoie	l	f	1a	7	8	120	rtree	eh
605	5	6	montjoie	l	f	1a	1	5	60	ltree	eh
605	5	6	montjoie	l	f	1a	2	10	175	ltree	eh
605	5	6	montjoie	l	f	1a	3	6	108	ltree	eh
605	5	6	montjoie	l	f	1a	4	4	990	ltree	eh
605	5	6	montjoie	l	f	1a	5	1	125	ltree	eh
605	5	6	montjoie	l	f	1a	6	5	151	ltree	eh
605	5	6	montjoie	l	f	1a	7	27	121	ltree	eh
607	7	6	montjoie	l	f	+1a	1	2	63	rtree	eh
607	7	6	montjoie	l	f	+1a	2	31	175	rtree	eh
607	7	6	montjoie	l	f	+1a	3	40	88	rtree	eh
607	7	6	montjoie	l	f	+1a	4	8	981	rtree	eh
607	7	6	montjoie	l	f	+1a	5	19	117	rtree	eh
607	7	6	montjoie	l	f	+1a	6	25	147	rtree	eh
607	7	6	montjoie	l	f	+1a	7	5	116	rtree	eh
609	9	6	montjoie	l	f	1a	1	16	67	ltree	eh
609	9	6	montjoie	l	f	1a	2	12	245	ltree	eh
609	9	6	montjoie	l	f	1a	3	15	115	ltree	eh
609	9	6	montjoie	l	f	1a	4	16	925	ltree	eh
609	9	6	montjoie	l	f	1a	5	8	122	ltree	eh
609	9	6	montjoie	l	f	1a	6	18	151	ltree	eh
609	9	6	montjoie	l	f	1a	7	16	121	ltree	eh
611	11	6	montjoie	l	m	1a	1	32	72	rtree	eh
611	11	6	montjoie	l	m	1a	2	18	174	rtree	eh
611	11	6	montjoie	l	m	1a	3	11	118	rtree	eh
611	11	6	montjoie	l	m	1a	4	17	998	rtree	eh
611	11	6	montjoie	l	m	1a	5	8	117	rtree	eh
611	11	6	montjoie	l	m	1a	6	38	150	rtree	eh
611	11	6	montjoie	l	m	1a	7	10	119	rtree	eh
113	13	1	aubert	l	m	1a	1	7	81	ltree	eh
113	13	1	aubert	l	m	1a	2	12	163	ltree	eh
113	13	1	aubert	l	m	1a	3	8	108	ltree	eh
113	13	1	aubert	l	m	1a	4	10	992	ltree	eh
113	13	1	aubert	l	m	1a	5	13	119	ltree	eh
113	13	1	aubert	l	m	1a	6	5	153	ltree	eh
113	13	1	aubert	l	m	1a	7	6	120	ltree	eh
115	15	1	aubert	l	f	1a	1	8	77	rtree	eh
115	15	1	aubert	l	f	1a	2	10	167	rtree	eh
115	15	1	aubert	l	f	1a	3	5	117	rtree	eh
115	15	1	aubert	l	f	1a	4	23	1000	rtree	eh
115	15	1	aubert	l	f	1a	5	27	120	rtree	eh
115	15	1	aubert	l	f	1a	6	7	154	rtree	eh
115	15	1	aubert	l	f	1a	7	16	116	rtree	eh
119	19	1	aubert	l	m	1a	1	23	68	rtree	eh
119	19	1	aubert	l	m	1a	2	9	156	rtree	eh
119	19	1	aubert	l	m	1a	3	1	114	rtree	eh
119	19	1	aubert	l	m	1a	4	8	995	rtree	eh
119	19	1	aubert	l	m	1a	5	5	117	rtree	eh
119	19	1	aubert	l	m	1a	6	0	157	rtree	eh
119	19	1	aubert	l	m	1a	7	11	115	rtree	eh
121	21	1	aubert	l	f	1a	1	2	64	ltree	eh
121	21	1	aubert	l	f	1a	2	14	164	ltree	eh
121	21	1	aubert	l	f	1a	3	4	73	ltree	eh
121	21	1	aubert	l	f	1a	4	13	997	ltree	eh
121	21	1	aubert	l	f	1a	5	6	120	ltree	eh
121	21	1	aubert	l	f	1a	6	27	157	ltree	eh
121	21	1	aubert	l	f	1a	7	16	111	ltree	eh
123	23	1	aubert	l	m	1a	1	7	58	rtree	eh
123	23	1	aubert	l	m	1a	2	5	160	rtree	eh
123	23	1	aubert	l	m	1a	3	3	109	rtree	eh
123	23	1	aubert	l	m	1a	4	7	992	rtree	eh
123	23	1	aubert	l	m	1a	5	0	118	rtree	eh
123	23	1	aubert	l	m	1a	6	0	158	rtree	eh
123	23	1	aubert	l	m	1a	7	4	114	rtree	eh
201	1	2	balacet	h	f	+1a	1	14	57	ltree	eh
201	1	2	balacet	h	f	+1a	2	16	155	ltree	eh
201	1	2	balacet	h	f	+1a	3	18	103	ltree	eh
201	1	2	balacet	h	f	+1a	4	4	982	ltree	eh
201	1	2	balacet	h	f	+1a	5	6	123	ltree	eh
201	1	2	balacet	h	f	+1a	6	3	155	ltree	eh
201	1	2	balacet	h	f	+1a	7	3	122	ltree	eh
203	3	2	balacet	h	m	1a	1	15	62	rtree	eh
203	3	2	balacet	h	m	1a	2	13	160	rtree	eh
203	3	2	balacet	h	m	1a	3	28	110	rtree	eh
203	3	2	balacet	h	m	1a	4	8	990	rtree	eh
203	3	2	balacet	h	m	1a	5	16	128	rtree	eh
203	3	2	balacet	h	m	1a	6	3	159	rtree	eh
203	3	2	balacet	h	m	1a	7	12	123	rtree	eh
205	5	2	balacet	h	m	+1a	1	5	66	ltree	eh
205	5	2	balacet	h	m	+1a	2	10	165	ltree	eh
205	5	2	balacet	h	m	+1a	3	12	116	ltree	eh
205	5	2	balacet	h	m	+1a	4	2	994	ltree	eh
205	5	2	balacet	h	m	+1a	5	5	129	ltree	eh
205	5	2	balacet	h	m	+1a	6	5	158	ltree	eh
205	5	2	balacet	h	m	+1a	7	20	123	ltree	eh
207	7	2	balacet	h	m	+1a	1	3	71	rtree	eh
207	7	2	balacet	h	m	+1a	2	19	166	rtree	eh
207	7	2	balacet	h	m	+1a	3	29	96	rtree	eh
207	7	2	balacet	h	m	+1a	4	4	975	rtree	eh
207	7	2	balacet	h	m	+1a	5	11	129	rtree	eh
207	7	2	balacet	h	m	+1a	6	4	159	rtree	eh
207	7	2	balacet	h	m	+1a	7	3	123	rtree	eh
209	9	2	balacet	h	f	1a	1	6	75	ltree	eh
209	9	2	balacet	h	f	1a	2	6	165	ltree	eh
209	9	2	balacet	h	f	1a	3	12	119	ltree	eh
209	9	2	balacet	h	f	1a	4	22	997	ltree	eh
209	9	2	balacet	h	f	1a	5	5	123	ltree	eh
209	9	2	balacet	h	f	1a	6	42	159	ltree	eh
209	9	2	balacet	h	f	1a	7	9	110	ltree	eh
211	11	2	balacet	h	f	+1a	1	19	81	rtree	eh
211	11	2	balacet	h	f	+1a	2	3	160	rtree	eh
211	11	2	balacet	h	f	+1a	3	7	124	rtree	eh
211	11	2	balacet	h	f	+1a	4	13	997	rtree	eh
211	11	2	balacet	h	f	+1a	5	8	127	rtree	eh
211	11	2	balacet	h	f	+1a	6	12	157	rtree	eh
211	11	2	balacet	h	f	+1a	7	14	121	rtree	eh
313	13	3	galey	h	m	+1a	1	26	75	ltree	eh
313	13	3	galey	h	m	+1a	2	19	165	ltree	eh
313	13	3	galey	h	m	+1a	3	36	112	ltree	eh
313	13	3	galey	h	m	+1a	4	13	992	ltree	eh
313	13	3	galey	h	m	+1a	5	20	116	ltree	eh
313	13	3	galey	h	m	+1a	6	18	148	ltree	eh
313	13	3	galey	h	m	+1a	7	23	111	ltree	eh
315	15	3	galey	h	f	1a	1	14	70	rtree	eh
315	15	3	galey	h	f	1a	2	10	163	rtree	eh
315	15	3	galey	h	f	1a	3	1	112	rtree	eh
315	15	3	galey	h	f	1a	4	23	997	rtree	eh
315	15	3	galey	h	f	1a	5	14	111	rtree	eh
315	15	3	galey	h	f	1a	6	26	150	rtree	eh
315	15	3	galey	h	f	1a	7	6	110	rtree	eh
317	17	3	galey	h	f	1a	1	19	68	ltree	eh
317	17	3	galey	h	f	1a	2	10	163	ltree	eh
317	17	3	galey	h	f	1a	3	4	113	ltree	eh
317	17	3	galey	h	f	1a	4	21	1000	ltree	eh
317	17	3	galey	h	f	1a	5	11	113	ltree	eh
317	17	3	galey	h	f	1a	6	0	151	ltree	eh
317	17	3	galey	h	f	1a	7	2	115	ltree	eh
319	19	3	galey	h	m	+1a	1	14	62	rtree	eh
319	19	3	galey	h	m	+1a	2	0	159	rtree	eh
319	19	3	galey	h	m	+1a	3	4	118	rtree	eh
319	19	3	galey	h	m	+1a	4	3	987	rtree	eh
319	19	3	galey	h	m	+1a	5	2	111	rtree	eh
319	19	3	galey	h	m	+1a	6	10	146	rtree	eh
319	19	3	galey	h	m	+1a	7	1	38	rtree	eh
321	21	3	galey	h	m	1a	1	20	59	ltree	eh
321	21	3	galey	h	m	1a	2	21	151	ltree	eh
321	21	3	galey	h	m	1a	3	25	108	ltree	eh
321	21	3	galey	h	m	1a	4	5	985	ltree	eh
321	21	3	galey	h	m	1a	5	5	116	ltree	eh
321	21	3	galey	h	m	1a	6	6	146	ltree	eh
321	21	3	galey	h	m	1a	7	2	112	ltree	eh
323	23	3	galey	h	f	+1a	2	0	164	rtree	eh
323	23	3	galey	h	f	+1a	3	5	113	rtree	eh
323	23	3	galey	h	f	+1a	1	8	54	rtree	eh
323	23	3	galey	h	f	+1a	4	2	994	rtree	eh
323	23	3	galey	h	f	+1a	5	6	119	rtree	eh
323	23	3	galey	h	f	+1a	6	12	147	rtree	eh
323	23	3	galey	h	f	+1a	7	2	114	rtree	eh
401	1	4	grottedaliou	l	m	1a	1	8	54	ltree	eh
401	1	4	grottedaliou	l	m	1a	2	2	165	ltree	eh
401	1	4	grottedaliou	l	m	1a	3	17	111	ltree	eh
401	1	4	grottedaliou	l	m	1a	4	6	1008	ltree	eh
401	1	4	grottedaliou	l	m	1a	5	10	108	ltree	eh
401	1	4	grottedaliou	l	m	1a	6	7	147	ltree	eh
401	1	4	grottedaliou	l	m	1a	7	12	113	ltree	eh
403	3	4	grottedaliou	l	m	+1a	1	21	57	rtree	eh
403	3	4	grottedaliou	l	m	+1a	2	15	155	rtree	eh
403	3	4	grottedaliou	l	m	+1a	3	10	102	rtree	eh
403	3	4	grottedaliou	l	m	+1a	4	6	1000	rtree	eh
403	3	4	grottedaliou	l	m	+1a	5	9	80	rtree	eh
403	3	4	grottedaliou	l	m	+1a	6	2	140	rtree	eh
403	3	4	grottedaliou	l	m	+1a	7	9	110	rtree	eh
405	5	4	grottedaliou	l	m	+1a	1	19	62	ltree	eh
405	5	4	grottedaliou	l	m	+1a	2	14	161	ltree	eh
405	5	4	grottedaliou	l	m	+1a	3	19	112	ltree	eh
405	5	4	grottedaliou	l	m	+1a	4	11	1008	ltree	eh
405	5	4	grottedaliou	l	m	+1a	5	7	111	ltree	eh
405	5	4	grottedaliou	l	m	+1a	6	6	151	ltree	eh
405	5	4	grottedaliou	l	m	+1a	7	8	114	ltree	eh
407	7	4	grottedaliou	l	m	+1a	1	4	66	rtree	eh
407	7	4	grottedaliou	l	m	+1a	2	8	165	rtree	eh
407	7	4	grottedaliou	l	m	+1a	3	9	114	rtree	eh
407	7	4	grottedaliou	l	m	+1a	4	17	1010	rtree	eh
407	7	4	grottedaliou	l	m	+1a	5	5	101	rtree	eh
407	7	4	grottedaliou	l	m	+1a	6	16	150	rtree	eh
407	7	4	grottedaliou	l	m	+1a	7	9	151	rtree	eh
409	9	4	grottedaliou	l	m	+1a	1	21	54	ltree	eh
409	9	4	grottedaliou	l	m	+1a	2	13	162	ltree	eh
409	9	4	grottedaliou	l	m	+1a	3	7	116	ltree	eh
409	9	4	grottedaliou	l	m	+1a	4	6	1011	ltree	eh
409	9	4	grottedaliou	l	m	+1a	5	6	113	ltree	eh
409	9	4	grottedaliou	l	m	+1a	6	3	151	ltree	eh
409	9	4	grottedaliou	l	m	+1a	7	5	115	ltree	eh
411	11	4	grottedaliou	l	m	1a	1	19	73	rtree	eh
411	11	4	grottedaliou	l	m	1a	3	13	32	rtree	eh
411	11	4	grottedaliou	l	m	1a	4	4	993	rtree	eh
